# Supplementary material for: Genome-wide analysis of screen behaviors among adolescents identifies novel loci and overlap with educational attainment and mental disorders
Source: Sci Rep. 2025 Oct 2;15:34420. doi: 10.1038/s41598-025-17450-y (PMC12491421; doi:10.1038/s41598-025-17450-y)
Supplement: Supplementary file 2 — Supplementary Information 2. [file 41598_2025_17450_MOESM2_ESM.xlsx]

## Sheet: Index
Index
Supplementary Table 1	Descriptive information on key study variables in the MoBa cohort
Supplementary Table 2	Percentage of psychiatric diagnoses in the subsample of adolescents who answered the Q-14year questionnaire and have genotyping data available
Supplementary Table 3	Single nucleotide polymorphism–based heritability estimates (SNP-h2) for screen-based behaviours, obtained with LDSC and GCTA-GREML
Supplementary Table 4	All SNPs that reached the level of suggestive genome-wide significance (p < 1e-05), phenotype "time spent watching TV/series/movies"
Supplementary Table 5	All SNPs that reached the level of suggestive genome-wide significance (p < 1e-05), phenotype "time spent playing games (on PC, TV, tablet, mobile etc.)"
Supplementary Table 6	All SNPs that reached the level of suggestive genome-wide significance (p < 1e-05), phenotype "time spent sitting/lying down with PC, mobile or tablet (irrespective of activity)"
Supplementary Table 7	All SNPs that reached the level of suggestive genome-wide significance (p < 1e-05), phenotype "time spent communicating with friends on social media"
Supplementary Table 8	All SNPs associated with social media use having a condFDR < 0.10 and an r2 ≧ 0.6 with one of the independent significant SNPs with condFDR <0.01
Supplementary Table 9	Genetic correlation estimates between screen-based behaviours and six major psychiatric disorders and educational attainment, main study sample (n = 17,495)
Supplementary Table 10	Genetic correlation estimates between screen-based behaviours and six major psychiatric disorders and educational attainment, subsample of participants without a history of any psychiatric disorder (n = 13,375)
Supplementary Table 11	Genetic correlation estimates between screen-based behaviours, main study sample (n = 17,495)
Supplementary Table 12	Genetic correlation estimates between screen-based behaviours in MoBa and UKB, main study sample (n = 17,495)
Supplementary Table 13	Bidirectional Mendelian Randomization Analyses of Social Media Use and ADHD
Supplementary Table 14	Genetic correlation estimates between educational attainment and major psychiatric disorders, main study sample (n = 17,495)
Supplementary Table 15	Genetic correlations between screen-based behaviors and psychiatric disorders conditioned on educational attainment, main study sample (n = 17,495)

## Sheet: S1
Supplementary Table 1. Descriptive information on key study variables in the MoBa cohort (subsample of adolescents who answered the Q-14year questionnaire and have genotyping data available, n = 18,490).
Questions (variable code)	Response options	n (%)
How much time do you usually spend during one weekday on the following activities?
Watch movies/series/TV (UB18)	1 - Never/ rarely	1,717 (9.29%)
	2 - Less than 1 hour	4,881 (26.40%)
	3 - 1-2 hours	8,047 (43.52%)
	4 - 3-4 hours	2,893 (15.65%)
	5 - 5-6 hours	577 (3.12%)
	6 - 7 hours or more	215 (1.16%)
	NA	160 (0.87%)
Playing games (on PC, TV, tablet, mobile etc.) (UB20)	1 - Never/ rarely	4,516 (24.42%)
	2 - Less than 1 hour	4,684 (25.33%)
	3 - 1-2 hours	4,639 (25.09%)
	4 - 3-4 hours	3,080 (16.66%)
	5 - 5-6 hours	972 (5.26%)
	6 - 7 hours or more	407 (2.20%)
	NA	192 (1.04%)
Sitting/lying down with PC, mobile or tablet (irrespective of activity) (UB21)	1 - Never/ rarely	381 (2.06%)
	2 - Less than 1 hour	2,095 (11.33%)
	3 - 1-2 hours	6,465 (34.96%)
	4 - 3-4 hours	6,152 (33.27%)
	5 - 5-6 hours	2,287 (12.37%)
	6 - 7 hours or more	921 (4.98%)
	NA	189 (1.02%)
Communicating with friends on social media (UB22)	1 - Never/ rarely	609 (3.29%)
	2 - Less than 1 hour	4,039 (21.84%)
	3 - 1-2 hours	6,227 (33.68%)
	4 - 3-4 hours	4,602 (24.89%)
	5 - 5-6 hours	1,868 (10.10%)
	6 - 7 hours or more	1,010 (5.46%)
	NA	135 (0.73%)
NA indicates missing values.

## Sheet: S2
Supplementary Table 2. Percentage of psychiatric diagnoses in the subsample of adolescents who answered the Q-14year questionnaire and have genotyping data available (n = 18,490).
Diagnostic subgroup	N cases (%)
Organic, including symptomatic, mental disorders (F00-F09)	7 (0.038%)
Mental and behavioural disorders due to psychoactive substance use (F10-F19)	153 (0.83%)
Schizophrenia, schizotypal and delusional disorders (F20-F29)	40 (0.22%)
Mood disorders (F30-F39)	759 (4.10%)
Neurotic, stress-related and somatoform disorders (F40-F49)	1,479 (8.00%)
Behavioral syndromes associated with physiological disturbances and physical factors (F50-F59)	354 (1.91%)
Disorders of adult personality and behavior (F60-F69)	59 (0.32%)
Mental retardation (F70-F79)	29 (0.16%)
Disorders of psychological development (F80-F89)	694 (3.75%)
Behavioral and emotional disorders with onset usually occurring in childhood and adolescence (F90-F98)	1,887 (10.21%)

## Sheet: S3
Supplementary Table 3. Single nucleotide polymorphism–based heritability estimates (SNP-h2) for screen-based behaviours, obtained with LDSC and GCTA-GREML.
Phenotype	Method	SNP-h2	SE	p
TV	LDSC	0.066	0.027	0.0073
	GCTA-GREML	0.060	0.019	0.0012
GAMES	LDSC	0.070	0.029	0.0079
	GCTA-GREML	0.093	0.020	4.55e-08
TOTAL	LDSC	0.026	0.029	0.1849
	GCTA-GREML	0.048	0.019	0.0048
SoMe	LDSC	0.12	0.031	5.42e-05
	GCTA-GREML	0.10	0.020	2.01e-07
TV: watching movies/series/TV; GAMES: playing games on PC, TV, tablet, mobile, etc.; TOTAL: sitting/lying with PC, mobile, or tablet; SoMe: communicating with friends on social media
LRT-based p-values from GCTA-GREML are presented

## Sheet: S4
Supplementary Table 4. All SNPs that reached the level of suggestive genome-wide significance (p < 1e-05), phenotype "time spent watching TV/series/movies"
CHR	POS	RSID	EffectAllele	OtherAllele	B	SE	Z	P	N	EAF
1	171603166	rs7534217	G	A	0.063703	0.0143644	4.434783	9.27817e-06	15862	0.819758
2	114999705	rs1505437	A	G	0.0580717	0.0122547	4.738729	2.16929e-06	15832	0.714471
2	115005520	rs3132045	C	T	0.0626559	0.0119724	5.233362	1.68578e-07	15870	0.691934
2	115005627	rs3132046	T	C	0.0627548	0.0119726	5.241535	1.61278e-07	15868	0.69199
2	115006961	rs2005407	T	C	0.0523284	0.0115573	4.527736	6.00597e-06	15814	0.644966
2	115007504	rs3105512	T	C	0.0523194	0.011544	4.532173	5.88083e-06	15805	0.641601
2	115011700	rs1110899	A	G	0.0628211	0.0119659	5.25001	1.54054e-07	15881	0.692022
2	115012163	rs1587927	T	C	0.0522649	0.0115563	4.522633	6.15255e-06	15821	0.644997
2	115012818	rs13009847	C	T	0.0636431	0.0119681	5.317728	1.06508e-07	15878	0.692153
2	115013525	rs3132052	T	C	0.0521485	0.0115563	4.51256	6.45082e-06	15812	0.644858
2	115018255	rs882575	T	C	0.0632068	0.0119641	5.283038	1.28742e-07	15881	0.692022
2	115018653	rs13000279	G	A	0.0585953	0.0122414	4.78665	1.71108e-06	15886	0.714843
2	115023640	rs3132057	G	A	-0.0517801	0.0110537	-4.684413	2.83112e-06	15861	0.453975
2	115024821	rs3115319	T	C	-0.0526244	0.0110539	-4.760709	1.94618e-06	15867	0.453677
2	115025368	rs7570060	G	A	0.0526628	0.0110546	4.763881	1.91575e-06	15863	0.54646
2	115025412	rs3132058	G	A	-0.0524484	0.0110536	-4.744916	2.1042e-06	15866	0.453738
2	115025425	rs7570084	G	T	0.0525132	0.0110558	4.749833	2.05368e-06	15865	0.546454
2	115026585	rs13019275	G	T	0.0521674	0.0110586	4.71736	2.40972e-06	15863	0.54624
2	115026756	rs13002130	T	C	0.0518887	0.0110578	4.692498	2.72179e-06	15863	0.546208
2	115030948	rs3132061	A	G	-0.0531221	0.0110553	-4.805125	1.56069e-06	15856	0.453614
2	115033303	rs13008093	A	G	0.0524059	0.0110569	4.739656	2.15941e-06	15859	0.546409
2	115035849	rs6725918	A	C	0.0515035	0.0110564	4.658252	3.21488e-06	15860	0.545933
2	115035855	rs6725920	A	G	0.0514863	0.0110563	4.656739	3.23889e-06	15859	0.545936
2	115036835	rs3132066	A	G	-0.0518687	0.0110552	-4.691792	2.73066e-06	15864	0.454078
2	115039785	rs3132068	T	G	-0.0518679	0.0110542	-4.692144	2.72634e-06	15867	0.454087
2	115040426	rs5006654	C	T	-0.0516831	0.0110574	-4.674073	2.97707e-06	15860	0.454256
2	115040509	rs13032016	C	T	0.0514484	0.0110545	4.654068	3.28087e-06	15868	0.546194
2	115042534	rs4516437	T	C	-0.0519509	0.0110527	-4.70029	2.61994e-06	15869	0.45403
2	115043132	rs6718522	C	T	0.0517371	0.0110541	4.680354	2.88771e-06	15868	0.546131
2	115043178	rs6542199	G	A	-0.0519509	0.0110527	-4.70029	2.61994e-06	15869	0.45403
2	115043325	rs6542200	T	C	-0.0522148	0.0110517	-4.724594	2.32563e-06	15875	0.45411
2	115044114	rs4558594	C	A	0.0519241	0.0110549	4.696931	2.66338e-06	15871	0.545996
2	115047006	rs12621381	A	C	0.0519875	0.0110531	4.703432	2.57967e-06	15873	0.546053
2	115050713	rs7559290	A	G	0.0519398	0.011054	4.698733	2.63962e-06	15872	0.546024
2	115053282	rs6740446	C	T	-0.052209	0.0110522	-4.723856	2.334e-06	15871	0.454099
2	115054115	rs10206960	A	G	-0.0524692	0.0110525	-4.74727	2.07965e-06	15871	0.453941
2	115054454	rs13382645	T	C	-0.0521191	0.0110517	-4.715935	2.42675e-06	15873	0.454073
2	115056010	rs11679656	G	A	0.0518966	0.0110537	4.694953	2.68909e-06	15869	0.546096
2	115057663	rs4425086	A	G	-0.0521061	0.011052	-4.714631	2.44227e-06	15871	0.454067
2	115059495	rs12991655	C	T	0.0511536	0.0110471	4.6305	3.67668e-06	15872	0.545615
2	115064203	rs13033930	C	A	0.0517635	0.0110514	4.683886	2.83815e-06	15872	0.546056
2	115066216	rs4848364	C	T	-0.0521868	0.0110505	-4.722574	2.34892e-06	15873	0.454136
2	115066235	rs12616926	T	G	0.0517635	0.0110514	4.683886	2.83815e-06	15872	0.546056
2	115067513	rs6718852	C	T	-0.0521907	0.0110495	-4.723354	2.33984e-06	15874	0.45417
2	115099921	rs74182879	T	G	0.048933	0.0110304	4.436195	9.21794e-06	15878	0.533474
2	115100538	rs11123240	A	G	-0.0491077	0.0110315	-4.451589	8.58153e-06	15876	0.466679
2	115103743	rs6719696	T	C	-0.0497519	0.0110456	-4.504228	6.70983e-06	15834	0.46978
2	115103815	rs13430548	C	A	-0.0493428	0.0110511	-4.464967	8.06287e-06	15832	0.469492
3	124568286	rs76833369	A	C	-0.0611427	0.0137204	-4.456335	8.39414e-06	15869	0.797561
3	124641476	rs1008170	T	C	-0.0665208	0.0138125	-4.815986	1.4783e-06	15822	0.801131
3	124641486	rs4345116	C	T	-0.0664545	0.0138118	-4.811429	1.51235e-06	15823	0.801112
3	20091348	rs2948078	A	G	-0.13644	0.0292762	-4.660441	3.18141e-06	15832	0.963176
3	20092720	rs114109630	A	G	-0.127846	0.0287235	-4.45092	8.60894e-06	15867	0.961808
3	20441618	rs78979619	A	G	-0.124084	0.0275277	-4.507605	6.60342e-06	15892	0.958281
3	2486709	rs148541584	A	G	0.192248	0.0429435	4.476766	7.63097e-06	15861	0.983229
5	39898988	rs145730661	T	C	-0.214742	0.045845	-4.684088	2.83538e-06	15873	0.985195
5	40032326	rs72738227	G	A	-0.214489	0.0465054	-4.612131	4.01703e-06	15873	0.98551
5	40055369	rs41329347	C	T	-0.143208	0.0323764	-4.423222	9.7883e-06	15867	0.970064
5	74331616	rs79459376	C	A	-0.170939	0.0370996	-4.60757	4.10616e-06	15822	0.977658
5	74334974	rs141234987	A	G	-0.167867	0.037075	-4.527768	6.00461e-06	15823	0.977627
6	168262118	rs111525513	C	A	-0.149434	0.0337331	-4.429892	9.49204e-06	15739	0.972044
7	106613189	rs13235831	C	T	0.075629	0.0165813	4.561102	5.12657e-06	15849	0.872105
7	106614731	rs13242780	A	C	0.0748472	0.0166277	4.501356	6.80074e-06	15830	0.87271
7	106618488	rs35180158	C	A	0.0747119	0.0166095	4.498143	6.90377e-06	15832	0.872473
7	106619192	rs13246564	A	G	0.0748431	0.016584	4.51297	6.43869e-06	15821	0.871816
7	106619902	rs36034757	A	C	0.0764261	0.0164134	4.656323	3.24553e-06	15826	0.868729
7	20963477	rs190921393	A	C	-0.233383	0.0498934	-4.677633	2.92601e-06	15855	0.987417
14	105457771	rs2247140	A	G	-0.0695871	0.0145607	-4.779104	1.77657e-06	15893	0.172529
14	105458512	rs2582569	T	C	-0.0695723	0.0145561	-4.779598	1.77211e-06	15892	0.172634
14	105458521	rs2582568	T	C	-0.0696191	0.0145555	-4.78301	1.74236e-06	15890	0.172624
14	105459924	rs2582567	A	G	-0.0695115	0.0145508	-4.77716	1.79388e-06	15892	0.172728
14	105460117	rs10136586	C	T	-0.0579406	0.0119141	-4.863196	1.16607e-06	15883	0.306239
14	105460429	rs7159328	G	A	-0.0579406	0.0119141	-4.863196	1.16607e-06	15883	0.306239
14	105460539	rs7159532	G	A	-0.0580963	0.0119136	-4.876469	1.09046e-06	15882	0.306259
14	105461067	rs894039	C	T	-0.0695763	0.0145507	-4.781646	1.75423e-06	15894	0.172707
14	105462058	rs10143022	A	G	-0.0580151	0.0119143	-4.869367	1.13044e-06	15881	0.306309
14	105462069	rs10143079	C	T	-0.058056	0.0119145	-4.872718	1.1114e-06	15879	0.306379
14	105463936	rs7157970	T	C	-0.0580303	0.011918	-4.869131	1.13179e-06	15878	0.306304
14	105464163	rs7157046	C	T	-0.0696875	0.0145525	-4.788696	1.69396e-06	15890	0.17275
14	105465841	rs6576065	G	A	-0.0690013	0.0145663	-4.737051	2.18731e-06	15890	0.172278
14	105466027	rs6576066	A	G	-0.0687107	0.014566	-4.717198	2.4115e-06	15890	0.17231
14	105467700	rs7158820	A	G	-0.0687107	0.014566	-4.717198	2.4115e-06	15890	0.17231
14	105468785	rs8016434	A	G	-0.0686921	0.0145643	-4.716471	2.42033e-06	15891	0.172362
14	105469368	rs61996057	G	T	-0.0577341	0.0119198	-4.843546	1.28759e-06	15877	0.305977
14	105469626	rs8022294	G	A	-0.0686661	0.0145606	-4.715884	2.42702e-06	15891	0.172393
14	105470463	rs28391579	T	G	-0.0578431	0.0119206	-4.852365	1.23164e-06	15880	0.305793
14	105474840	rs10144833	A	G	-0.0627246	0.0122522	-5.119456	3.1e-07	15893	0.278802
14	105475270	rs8011377	C	T	-0.0696179	0.0145659	-4.779512	1.77295e-06	15893	0.17234
14	105476065	rs7155932	T	C	-0.0700828	0.0145608	-4.813115	1.49967e-06	15882	0.172491
14	105476658	rs3204173	T	C	-0.069831	0.0145693	-4.793024	1.65773e-06	15894	0.172298
14	105476853	rs3204172	C	T	-0.0697146	0.0145662	-4.786053	1.71627e-06	15894	0.172298
14	105478102	rs3803294	G	A	-0.0595336	0.0118529	-5.022703	5.14983e-07	15892	0.31025
14	105478881	rs12431580	T	G	-0.0595336	0.0118529	-5.022703	5.14983e-07	15892	0.31025
14	105479490	rs4075086	T	C	-0.0696875	0.0145767	-4.780746	1.76204e-06	15891	0.172141
14	105479655	rs4075087	C	T	-0.0627216	0.0122515	-5.119504	3.09925e-07	15894	0.278784
14	105480025	rs7146925	G	A	-0.0627216	0.0122515	-5.119504	3.09925e-07	15894	0.278784
14	105480102	rs6576068	C	T	-0.0696875	0.0145767	-4.780746	1.76204e-06	15891	0.172141
14	105480130	rs6576069	T	C	-0.0627526	0.012252	-5.121825	3.06122e-07	15893	0.278771
14	105480237	rs4577017	G	A	-0.0628767	0.0122489	-5.133253	2.88122e-07	15892	0.278882
14	105480240	rs4577018	G	A	-0.0628767	0.0122489	-5.133253	2.88122e-07	15892	0.278882
14	105480250	rs4570772	T	G	-0.0628767	0.0122489	-5.133253	2.88122e-07	15892	0.278882
14	105480509	rs3923887	T	C	-0.0696875	0.0145767	-4.780746	1.76204e-06	15891	0.172141
14	105480587	rs3923888	C	T	-0.0597511	0.011849	-5.042712	4.6408e-07	15891	0.310238
14	105480641	rs4267250	A	G	-0.0696875	0.0145767	-4.780746	1.76204e-06	15891	0.172141
14	105481158	rs10147484	C	A	-0.0597511	0.011849	-5.042712	4.6408e-07	15891	0.310238
14	105481186	rs10147672	G	A	-0.0629987	0.0122476	-5.143759	2.72502e-07	15893	0.278771
14	105481927	rs11160829	C	T	-0.0706851	0.0145818	-4.847488	1.26223e-06	15889	0.171974
14	105481988	rs11160830	A	G	-0.0696591	0.014575	-4.779355	1.77445e-06	15892	0.172194
14	105482065	rs11628851	A	G	-0.069656	0.014576	-4.778814	1.77898e-06	15891	0.172173
14	105482079	rs11628967	G	A	-0.0629966	0.0122481	-5.143377	2.73062e-07	15892	0.278788
14	105482276	rs11160831	C	T	-0.0629966	0.0122481	-5.143377	2.73062e-07	15892	0.278788
14	105482352	rs11160832	G	A	-0.0597509	0.0118496	-5.04244	4.6472e-07	15890	0.310258
14	105483700	rs9324080	T	C	-0.0597708	0.0118476	-5.044971	4.58655e-07	15889	0.310309
14	105483996	rs11845745	A	G	-0.0693619	0.0145663	-4.761806	1.93563e-06	15891	0.172299
14	105484781	rs4073652	A	G	-0.0693619	0.0145663	-4.761806	1.93563e-06	15891	0.172299
14	105486138	rs9652406	T	G	-0.0693236	0.0145692	-4.75823	1.97019e-06	15886	0.172353
14	105486280	rs9652309	C	A	-0.0599696	0.0118536	-5.059189	4.25768e-07	15875	0.310331
14	105486749	rs10162501	G	A	-0.0585121	0.0122086	-4.792695	1.66062e-06	15813	0.283533
14	105488819	rs7147450	G	T	-0.069772	0.0145716	-4.788218	1.698e-06	15884	0.172406
14	105493112	rs7150384	A	G	-0.0672434	0.0145311	-4.627551	3.72931e-06	15886	0.173643
14	105493175	rs7150715	C	T	-0.0618372	0.0122214	-5.059748	4.24532e-07	15891	0.280222
14	105494262	rs3924892	G	A	-0.0616478	0.0122205	-5.044622	4.59412e-07	15894	0.280232
14	105495369	rs61997770	C	T	-0.0584799	0.011835	-4.941267	7.84035e-07	15882	0.311642
14	105495507	rs8010080	T	C	-0.0661144	0.0145282	-4.550763	5.38443e-06	15889	0.173768
14	105495886	rs6576071	T	C	-0.0616478	0.0122205	-5.044622	4.59412e-07	15894	0.280232
14	105496145	rs6576072	G	A	-0.0616478	0.0122205	-5.044622	4.59412e-07	15894	0.280232
14	105496739	rs4344668	G	T	-0.0661788	0.0145302	-4.554569	5.28885e-06	15883	0.173834
14	105497911	rs61997771	C	T	-0.0588361	0.0118321	-4.972583	6.67637e-07	15881	0.311693
14	105498140	rs12896131	A	G	-0.065945	0.0145303	-4.538447	5.7084e-06	15882	0.173813
14	105498785	rs6420941	G	A	-0.0659242	0.0145338	-4.535923	5.77734e-06	15878	0.173762
14	105498970	rs4257146	C	A	-0.0662008	0.0145339	-4.554923	5.27945e-06	15883	0.173582
14	105499073	rs4354858	T	C	-0.0652468	0.0145444	-4.486043	7.3068e-06	15874	0.173617
14	105500152	rs4359377	G	A	-0.0537531	0.011698	-4.595068	4.35955e-06	15820	0.329678
14	105505003	rs7140920	T	C	-0.0552635	0.0116909	-4.727053	2.29755e-06	15831	0.330933
14	105516226	rs12890396	C	T	-0.0526526	0.0118391	-4.447348	8.75259e-06	15822	0.312792
15	71787513	rs148462494	A	G	-0.203727	0.0426119	-4.780988	1.7602e-06	15845	0.982897
18	3964069	rs77398096	G	A	0.201212	0.0451467	4.456848	8.37456e-06	15878	0.985231
18	3964446	rs75321103	T	C	0.201901	0.0451474	4.47204	7.8019e-06	15879	0.985232
20	8816030	rs6039298	G	A	-0.0700749	0.0155463	-4.507497	6.60687e-06	15892	0.147905
20	8816867	rs6086623	A	C	-0.0698294	0.0155475	-4.491359	7.12684e-06	15893	0.147832
20	8820870	rs10485728	T	C	0.0707438	0.0159052	4.447841	8.7326e-06	15890	0.859503
20	8822308	rs6140752	G	T	-0.0694903	0.0155367	-4.472655	7.77904e-06	15894	0.147917
20	8823137	rs6118350	G	A	-0.0690723	0.0155379	-4.445408	8.83217e-06	15893	0.147864
20	8823510	rs34479700	C	T	0.070454	0.0159081	4.428813	9.53901e-06	15890	0.859597
20	8827153	rs34784433	G	A	0.0705669	0.0159091	4.435631	9.24175e-06	15886	0.85953
20	8830777	rs34719854	G	A	0.0704492	0.0159081	4.428511	9.55219e-06	15889	0.859588
20	8832184	rs34981336	C	T	0.0704492	0.0159081	4.428511	9.55219e-06	15889	0.859588

## Sheet: S5
Supplementary Table 5. All SNPs that reached the level of suggestive genome-wide significance (p < 1e-05), phenotype "time spent playing games (on PC, TV, tablet, mobile etc.)"
CHR	POS	RSID	EffectAllele	OtherAllele	B	SE	Z	P	N	EAF
1	221668233	rs1599083	T	G	-0.0486571	0.0109244	-4.453984	8.48719e-06	15814	0.243392
1	221675234	rs10863622	C	A	-0.0485819	0.0109162	-4.450441	8.62773e-06	15826	0.243776
1	221679087	rs4846716	A	G	-0.0486358	0.0109158	-4.455542	8.42617e-06	15827	0.243792
1	221679198	rs9659064	C	T	-0.0486358	0.0109158	-4.455542	8.42617e-06	15827	0.243792
1	221682419	rs10863629	C	A	-0.0502873	0.010841	-4.638622	3.5352e-06	15817	0.249162
1	221683435	rs1380253	C	T	-0.0486261	0.0109114	-4.456449	8.39032e-06	15823	0.244012
1	221690507	rs1858566	G	A	-0.0487788	0.010906	-4.472657	7.77925e-06	15830	0.24403
2	194547450	rs6704837	G	A	-0.0453219	0.0102439	-4.424282	9.74173e-06	15673	0.699579
2	194547482	rs6704734	C	T	-0.0453219	0.0102439	-4.424282	9.74173e-06	15673	0.699579
2	194548245	rs10931609	G	A	-0.0452797	0.0102436	-4.420292	9.92395e-06	15674	0.699566
2	194548685	rs62183567	C	T	-0.045259	0.0102425	-4.418745	9.9947e-06	15673	0.699547
2	194568323	rs11687224	C	T	-0.0452845	0.0102398	-4.422401	9.82694e-06	15682	0.699464
2	194573497	rs7424436	G	A	-0.0452742	0.0102388	-4.421827	9.85241e-06	15682	0.699146
2	194574901	rs13008432	C	T	-0.0454447	0.0102396	-4.438132	9.13616e-06	15682	0.699496
2	194576238	rs1478123	A	C	-0.0452845	0.0102398	-4.422401	9.82694e-06	15682	0.699464
2	194578823	rs12467629	T	C	-0.0452845	0.0102398	-4.422401	9.82694e-06	15682	0.699464
2	194580332	rs1351085	C	T	-0.0452845	0.0102398	-4.422401	9.82694e-06	15682	0.699464
2	194581087	rs58576858	A	C	-0.0452845	0.0102398	-4.422401	9.82694e-06	15682	0.699464
2	194583297	rs57249744	G	T	-0.0454891	0.0102398	-4.442382	8.95826e-06	15677	0.6994
2	194585071	rs62183572	A	G	-0.0452886	0.0102397	-4.422844	9.80746e-06	15676	0.699349
2	194585453	rs7580773	T	G	-0.0452846	0.0102401	-4.422281	9.83342e-06	15675	0.699362
2	194586431	rs11892124	T	C	-0.0452885	0.0102394	-4.422964	9.80107e-06	15683	0.699452
2	194588102	rs1904097	A	G	-0.0452885	0.0102394	-4.422964	9.80107e-06	15683	0.699452
2	194589754	rs2169721	T	C	-0.0452885	0.0102394	-4.422964	9.80107e-06	15683	0.699452
2	194630605	rs12612402	C	T	-0.0452841	0.0102416	-4.421585	9.86322e-06	15682	0.699432
2	194632295	rs12616918	T	C	-0.0454206	0.0102419	-4.434783	9.27955e-06	15681	0.699445
2	194664087	rs62183631	T	C	-0.0454209	0.0102427	-4.434466	9.29259e-06	15662	0.699687
2	75950957	rs12713852	A	G	0.0463148	0.0101089	4.581587	4.64995e-06	15835	0.676445
3	34834586	rs44338	G	A	0.0432036	0.00969752	4.455118	8.44247e-06	15803	0.620768
3	34834934	rs511922	C	T	0.0433432	0.00969848	4.469071	7.91094e-06	15806	0.620872
3	34837299	rs575331	T	C	0.0436051	0.0097076	4.491852	7.11084e-06	15814	0.623593
3	34937547	rs9860323	T	G	-0.0426444	0.00956462	-4.458557	8.30811e-06	15867	0.425065
4	47622185	rs76043836	A	C	-0.170551	0.0355979	-4.791041	1.67432e-06	15825	0.98218
5	158379627	rs78517422	A	G	-0.155642	0.0347916	-4.473551	7.74719e-06	15814	0.981472
5	178398782	rs187479448	G	A	-0.161761	0.0357796	-4.52104	6.1983e-06	15822	0.982461
7	104135426	rs150103435	C	T	0.172953	0.0383207	4.513305	6.42903e-06	15824	0.98458
7	108860471	rs10246638	G	T	-0.13383	0.0285601	-4.685908	2.8103e-06	15855	0.972248
7	108860472	rs10246426	C	T	-0.13383	0.0285601	-4.685908	2.8103e-06	15855	0.972248
7	108860670	rs58272515	C	T	-0.134255	0.0285454	-4.70321	2.58292e-06	15855	0.972217
7	108861483	rs10250661	C	T	-0.133418	0.0285584	-4.67176	3.01092e-06	15855	0.972248
7	108861728	rs10251102	G	A	-0.133418	0.0285584	-4.67176	3.01092e-06	15855	0.972248
7	108861784	rs10266585	T	C	-0.133418	0.0285584	-4.67176	3.01092e-06	15855	0.972248
7	108862448	rs67053736	A	C	-0.133418	0.0285584	-4.67176	3.01092e-06	15855	0.972248
7	108862618	rs68148216	C	T	-0.133418	0.0285584	-4.67176	3.01092e-06	15855	0.972248
7	108863044	rs7800015	A	G	-0.133418	0.0285584	-4.67176	3.01092e-06	15855	0.972248
7	108865685	rs10267683	G	T	-0.132992	0.0285731	-4.654448	3.27462e-06	15855	0.97228
11	107101824	rs11212089	C	T	0.0422929	0.00955063	4.428284	9.56238e-06	15834	0.414046
11	107102721	rs11212090	C	T	0.0422929	0.00955063	4.428284	9.56238e-06	15834	0.414046
11	107104539	rs1826249	C	T	0.0423065	0.00955072	4.429666	9.50147e-06	15833	0.41404
11	107104955	rs2098847	G	A	0.0423591	0.00955202	4.43457	9.28789e-06	15831	0.414029
11	107105716	rs2081449	T	C	0.0423591	0.00955202	4.43457	9.28789e-06	15831	0.414029
11	107106525	rs11212091	G	A	0.0423584	0.00955233	4.434353	9.29741e-06	15830	0.414024
11	107107636	rs1844744	A	G	0.0423591	0.00955202	4.43457	9.28789e-06	15831	0.414029
11	57353983	rs2729355	T	G	0.0505485	0.0114292	4.42275	9.8109e-06	15865	0.217397
11	57355970	rs2729354	A	G	0.0506855	0.0114415	4.42997	9.48847e-06	15838	0.217262
12	27666258	rs192798	G	A	-0.0451222	0.00982125	-4.594344	4.37461e-06	15861	0.352847
12	34712021	rs9669640	A	C	-0.0507331	0.0110741	-4.581239	4.65867e-06	15557	0.755287
14	26529053	rs182198693	G	T	-0.199633	0.0433834	-4.601599	4.22523e-06	15827	0.988058
16	72177975	rs72787084	G	T	-0.138427	0.0286267	-4.835591	1.33987e-06	15860	0.972194
16	72205671	rs72791114	T	C	-0.12009	0.0269568	-4.454906	8.45011e-06	15854	0.968494
16	72251396	rs76162686	G	A	-0.0752003	0.0169907	-4.425968	9.66513e-06	15834	0.915688
17	8275910	rs79411056	G	A	0.130367	0.0293669	4.43925	9.08803e-06	15863	0.973366
20	48110913	rs56277375	T	C	-0.0735451	0.0165451	-4.445129	8.84326e-06	15853	0.911941
21	20896215	rs1387622	C	T	-0.0609619	0.0137906	-4.42054	9.9117e-06	15842	0.868924
21	20897423	rs1844420	T	C	0.0603241	0.0136262	4.427067	9.61572e-06	15866	0.134817

## Sheet: S6
Supplementary Table 6. All SNPs that reached the level of suggestive genome-wide significance (p < 1e-05), phenotype "time spent sitting/lying down with PC, mobile or tablet (irrespective of activity)"
CHR	POS	RSID	EffectAllele	OtherAllele	B	SE	Z	P	N	EAF
2	175565217	rs73973359	A	G	0.0656463	0.0135782	4.834684	1.34633e-06	15670	0.780089
2	21261998	rs12720796	A	C	-0.143195	0.0322962	-4.433803	9.32103e-06	15851	0.969119
2	37046432	rs148427121	G	A	0.216768	0.0474231	4.570937	4.89223e-06	15783	0.985807
3	160167100	rs17236480	G	A	-0.202432	0.0441812	-4.581858	4.64368e-06	15835	0.983833
4	12403783	rs147207760	T	C	-0.236053	0.0527369	-4.47605	7.65705e-06	15833	0.988758
5	11046990	rs191720137	C	A	-0.229932	0.051298	-4.48228	7.43697e-06	15840	0.987973
9	107215407	rs111276706	C	T	-0.123413	0.0270241	-4.566776	4.99052e-06	15752	0.954926
9	124826132	rs149828717	G	A	0.195836	0.0441663	4.434059	9.30967e-06	15834	0.983706
11	123444074	rs1784362	A	G	-0.0547719	0.012176	-4.498349	6.8977e-06	15831	0.692376
11	123447268	rs2673330	G	A	-0.0553124	0.0119755	-4.618797	3.8903e-06	15860	0.67396
11	123447713	rs2852732	G	A	-0.0549517	0.0119734	-4.589482	4.47757e-06	15861	0.674232
11	99778000	rs1823817	G	A	0.0615374	0.0136963	4.492994	7.07284e-06	15838	0.791104
13	101428197	rs9518159	A	G	-0.0705842	0.0150817	-4.680122	2.89094e-06	15863	0.836727
13	101430365	rs9518161	C	T	-0.0688082	0.0151813	-4.532431	5.87343e-06	15860	0.83947
13	101431888	rs77000308	A	G	-0.068064	0.0151335	-4.497572	6.92274e-06	15826	0.837799
13	101441144	rs7985084	C	T	-0.0677776	0.0152071	-4.456971	8.36955e-06	15853	0.839967
13	101442651	rs12585025	G	A	-0.0676377	0.015206	-4.448093	8.72253e-06	15855	0.839956
13	101444898	rs749076	T	C	-0.0683463	0.0152059	-4.494722	7.01551e-06	15851	0.84001
13	101461527	rs55894608	C	A	-0.0703279	0.015105	-4.655935	3.25158e-06	15841	0.837195
13	101462668	rs1924279	C	T	-0.068154	0.0149005	-4.57394	4.82299e-06	15834	0.832039
13	101462887	rs9518180	C	A	-0.0728276	0.0151233	-4.815589	1.48136e-06	15840	0.837721
13	63407058	rs9598515	T	G	-0.057891	0.0129909	-4.456273	8.39744e-06	15739	0.747792
15	61555614	rs4774394	C	T	-0.0573955	0.0121143	-4.73783	2.17914e-06	15707	0.315369
16	29869176	rs34248724	C	T	0.0588021	0.0123253	4.770845	1.85094e-06	15661	0.704233
21	23330317	rs12162560	A	G	-0.0620225	0.0137913	-4.497219	6.93431e-06	15618	0.788673
21	23330737	rs2827153	T	C	-0.0616533	0.0137929	-4.46993	7.87984e-06	15620	0.7887
21	23333503	rs11088900	T	C	-0.0617386	0.0137893	-4.477283	7.61323e-06	15622	0.788503
21	23334196	rs2827155	T	G	-0.0617985	0.0137889	-4.481757	7.45592e-06	15622	0.788471
21	23334642	rs2827156	G	A	-0.0619023	0.0137899	-4.488959	7.20918e-06	15623	0.788613
21	23335254	rs13047856	C	T	-0.061865	0.0137894	-4.486417	7.2946e-06	15624	0.788626

## Sheet: S7
Supplementary Table 7. All SNPs that reached the level of suggestive genome-wide significance (p < 1e-05), phenotype "time spent communicating with friends on social media"
CHR	POS	RSID	EffectAllele	OtherAllele	B	SE	Z	P	N	EAF
1	246729990	rs3795474	A	G	0.0546508	0.0116606	4.686791	2.79878e-06	15745	0.636393
1	246732510	rs7547043	G	A	0.0528349	0.0115236	4.58493	4.57665e-06	15785	0.616028
1	246734487	rs12744338	C	T	0.0541433	0.0115335	4.694438	2.69584e-06	15774	0.616838
2	2130341	rs114531590	G	T	-0.246536	0.0528389	-4.665805	3.09921e-06	15875	0.988787
2	60456410	rs359265	G	A	-0.0529395	0.0114555	-4.621317	3.84316e-06	15766	0.397533
2	60459766	rs359267	C	T	-0.0530954	0.0114506	-4.63691	3.56507e-06	15773	0.397293
2	60461578	rs191692	A	G	-0.0518799	0.0114672	-4.524199	6.10632e-06	15770	0.395086
2	60475008	rs359240	G	A	-0.0531954	0.0114067	-4.663522	3.13403e-06	15781	0.412743
2	60475509	rs359243	T	C	-0.0519616	0.0114007	-4.557755	5.20945e-06	15793	0.412651
2	60480973	rs359250	G	T	-0.0521255	0.0115937	-4.496019	6.97289e-06	15892	0.372483
2	60484507	rs359255	T	C	-0.0527503	0.0115943	-4.549675	5.41228e-06	15912	0.372203
2	60486157	rs359258	T	C	-0.0513441	0.011599	-4.426597	9.63696e-06	15907	0.371597
2	60486936	rs359260	G	T	-0.0535774	0.011591	-4.622328	3.82474e-06	15904	0.372768
2	60487134	rs359261	T	C	-0.0533143	0.0115948	-4.598122	4.29635e-06	15910	0.372187
4	146367492	rs34686790	T	C	-0.0502059	0.0112654	-4.456646	8.38323e-06	15753	0.54342
4	146464773	rs7662543	C	T	-0.0505675	0.0112794	-4.483173	7.40639e-06	15908	0.417463
4	41049219	rs56010156	A	C	0.0590824	0.0133547	4.42409	9.74905e-06	15910	0.768196
4	41063263	rs17588767	T	C	0.0594849	0.0134375	4.426783	9.62798e-06	15897	0.772284
4	41064317	rs12650957	G	T	0.0594365	0.0134431	4.421339	9.87434e-06	15901	0.77297
4	41064640	rs12641331	C	T	0.0594365	0.0134431	4.421339	9.87434e-06	15901	0.77297
4	94994695	rs17366966	T	C	0.0922057	0.0184298	5.003077	5.70278e-07	15868	0.899105
4	94999237	rs6813484	T	C	0.0736558	0.014672	5.020161	5.21905e-07	15875	0.827748
4	94999777	rs80232823	T	G	0.073767	0.0146723	5.027637	5.02029e-07	15875	0.82778
4	95001850	rs28801671	C	T	0.0734686	0.0146494	5.015127	5.35757e-07	15889	0.827302
4	95004964	rs6532452	C	T	0.0670342	0.0143022	4.686985	2.79578e-06	15890	0.815293
4	95005401	rs6812767	G	A	0.0735794	0.0146498	5.022553	5.15419e-07	15889	0.827333
4	95005521	rs10023249	C	T	0.0734686	0.0146494	5.015127	5.35757e-07	15889	0.827302
4	95006011	rs28782015	G	A	0.0734686	0.0146494	5.015127	5.35757e-07	15889	0.827302
4	95006988	rs111446152	A	G	0.0735794	0.0146498	5.022553	5.15419e-07	15889	0.827333
4	95009026	rs57368672	A	C	0.0757203	0.0146734	5.160379	2.49403e-07	15889	0.828246
4	95011658	rs2126833	C	T	0.0758583	0.0146743	5.169466	2.37605e-07	15888	0.828267
4	95011677	rs2126834	A	G	0.0758316	0.0146737	5.167858	2.39662e-07	15889	0.828277
4	95013255	rs55848277	A	C	0.092023	0.0184437	4.9894	6.12128e-07	15869	0.899238
4	95016258	rs28881257	C	T	0.0758316	0.0146737	5.167858	2.39662e-07	15889	0.828277
4	95017242	rs3886188	T	C	0.0759683	0.0146741	5.177033	2.28212e-07	15887	0.828256
4	95017790	rs28778055	T	G	0.0758316	0.0146737	5.167858	2.39662e-07	15889	0.828277
4	95017940	rs12501436	G	A	0.067755	0.0141717	4.781007	1.75995e-06	15819	0.811745
4	95018879	rs28566807	C	T	0.0758316	0.0146737	5.167858	2.39662e-07	15889	0.828277
4	95019301	rs78690407	G	A	0.0758316	0.0146737	5.167858	2.39662e-07	15889	0.828277
4	95019313	rs10005986	G	A	0.0758316	0.0146737	5.167858	2.39662e-07	15889	0.828277
4	95028173	rs28638063	A	G	0.0761973	0.0146732	5.192957	2.09526e-07	15883	0.828181
4	95030197	rs11933267	A	G	0.0759749	0.0146743	5.177412	2.27731e-07	15889	0.828277
4	95031972	rs28760468	C	T	0.075879	0.0146737	5.171088	2.35549e-07	15891	0.828299
4	95038691	rs6810424	T	C	0.0754073	0.0146782	5.137367	2.81945e-07	15887	0.828161
4	95040845	rs28718177	T	C	0.075522	0.0146792	5.144831	2.70956e-07	15886	0.828182
4	95041380	rs9884263	G	A	0.075522	0.0146792	5.144831	2.70956e-07	15886	0.828182
4	95049123	rs17301787	G	T	0.0759073	0.0147113	5.159796	2.50191e-07	15872	0.828755
4	95049335	rs17301828	A	G	0.0754921	0.0147232	5.127425	2.97199e-07	15864	0.828952
4	95051911	rs11943524	T	C	0.0745818	0.0146036	5.107083	3.30961e-07	15865	0.825812
4	95052836	rs76669905	G	A	0.0695894	0.0142349	4.888647	1.02534e-06	15865	0.812354
4	95054639	rs7699500	C	T	0.0752848	0.0145854	5.161655	2.47761e-07	15896	0.825428
4	95055063	rs28565382	C	A	0.0709913	0.0142244	4.990812	6.07623e-07	15881	0.812103
4	95055821	rs1509944	T	C	0.0755227	0.0145827	5.178924	2.25911e-07	15896	0.825428
4	95056300	rs10011158	C	T	0.0698057	0.01422	4.90898	9.24617e-07	15886	0.812036
4	95058293	rs9992640	A	G	0.0759211	0.0143242	5.300198	1.17227e-07	15889	0.816603
4	95060990	rs9991386	T	C	0.0713477	0.0139991	5.096592	3.49769e-07	15872	0.80327
4	95065550	rs10023074	C	T	0.0704044	0.0140039	5.027485	5.02378e-07	15862	0.803146
4	95067251	rs60678015	A	G	0.0696152	0.0140115	4.968433	6.81987e-07	15868	0.803441
4	95067717	rs10029613	G	T	0.0700226	0.0140116	4.997474	5.87106e-07	15868	0.803504
4	95068003	rs9996908	T	C	0.0700671	0.0140094	5.001435	5.75145e-07	15864	0.803423
4	95068086	rs11936634	A	C	0.0700226	0.0140116	4.997474	5.87106e-07	15868	0.803504
4	95070722	rs28834473	A	G	0.0701049	0.0140107	5.003669	5.68514e-07	15862	0.80343
4	95071614	rs10019728	A	C	0.0744148	0.0143466	5.186929	2.1643e-07	15874	0.816807
4	95071755	rs28851883	G	A	0.0744495	0.0143503	5.18801	2.15165e-07	15876	0.816862
4	95071860	rs28879383	C	T	0.0743733	0.0143492	5.183097	2.20913e-07	15878	0.816885
4	95072242	rs28761031	G	A	0.0740357	0.0143294	5.166699	2.41141e-07	15876	0.81639
4	95073525	rs28832922	C	T	0.074865	0.0143437	5.219365	1.81787e-07	15873	0.816796
4	95073971	rs10003941	C	T	0.070789	0.0140084	5.053325	4.39043e-07	15861	0.803417
4	95074382	rs10018481	T	C	0.070789	0.0140084	5.053325	4.39043e-07	15861	0.803417
4	95074418	rs11936297	C	T	0.070382	0.0140083	5.024307	5.10755e-07	15861	0.803354
4	95074617	rs10029060	A	C	0.074865	0.0143437	5.219365	1.81787e-07	15873	0.816796
4	95075103	rs1073590	G	A	0.074865	0.0143437	5.219365	1.81787e-07	15873	0.816796
4	95075874	rs10015860	A	G	0.0707329	0.0140075	5.049645	4.47596e-07	15862	0.803398
4	95076673	rs10018797	A	C	0.0748029	0.0143427	5.215399	1.8572e-07	15874	0.816776
4	95077156	rs4693370	T	C	0.0707329	0.0140075	5.049645	4.47596e-07	15862	0.803398
4	95077215	rs4693371	G	A	0.074761	0.0143453	5.211533	1.89619e-07	15878	0.816854
4	95077769	rs4693372	A	G	0.0748029	0.0143427	5.215399	1.8572e-07	15874	0.816776
4	95078443	rs28463840	G	T	0.0742834	0.0143425	5.17925	2.25513e-07	15874	0.816744
4	95081378	rs4693373	G	A	0.0706995	0.0140082	5.047008	4.53757e-07	15857	0.803368
4	95082171	rs11943567	T	C	0.0705071	0.0140069	5.033741	4.86246e-07	15860	0.803342
4	95082358	rs28498973	A	C	0.0705367	0.0140075	5.035638	4.81458e-07	15859	0.803329
4	95082485	rs10461171	A	G	0.0701299	0.0140073	5.006668	5.59777e-07	15859	0.803266
4	95082951	rs2126832	C	T	0.0707451	0.0140083	5.050227	4.4616e-07	15861	0.803323
4	95083336	rs2169720	G	A	0.0691793	0.0140544	4.922252	8.64187e-07	15861	0.805119
4	95083447	rs6532466	C	T	0.070275	0.0140126	5.015129	5.35764e-07	15859	0.803392
4	95083575	rs7693022	G	A	0.070275	0.0140126	5.015129	5.35764e-07	15859	0.803392
4	95083820	rs5025474	A	G	0.070275	0.0140126	5.015129	5.35764e-07	15859	0.803392
4	95084715	rs28707595	T	C	0.0693334	0.0139903	4.955819	7.27674e-07	15860	0.802491
4	95084782	rs28683735	T	C	0.0707607	0.0139466	5.073688	3.94588e-07	15859	0.800681
4	95084965	rs28671031	T	C	0.0703577	0.0139498	5.043635	4.61821e-07	15859	0.800776
4	95089067	rs111663863	G	A	0.0737356	0.0144324	5.109032	3.27578e-07	15892	0.820193
4	95089327	rs7696646	A	G	0.0839754	0.0178888	4.6943	2.69781e-06	15880	0.892191
4	95089869	rs7698171	G	A	0.0732062	0.014432	5.072492	3.9709e-07	15892	0.820161
4	95090278	rs6834248	T	C	0.0711236	0.0139385	5.102672	3.38776e-07	15859	0.800208
4	95091032	rs6815436	G	A	0.0735789	0.0144154	5.104187	3.36073e-07	15892	0.819595
4	95091385	rs114139867	C	T	0.0735789	0.0144154	5.104187	3.36073e-07	15892	0.819595
4	95096021	rs6813439	G	A	0.0736524	0.014415	5.109428	3.26871e-07	15895	0.819629
4	95101858	rs10212788	C	T	0.074267	0.0144138	5.152493	2.60112e-07	15896	0.819609
4	95115728	rs28795707	C	T	0.0755199	0.0143681	5.256081	1.49076e-07	15899	0.817913
4	95120014	rs6848288	T	C	0.0758417	0.0142808	5.310746	1.10659e-07	15903	0.815066
4	95120289	rs6848742	T	C	0.0755199	0.0143681	5.256081	1.49076e-07	15899	0.817913
4	95124902	rs6857003	G	A	0.0758176	0.0143618	5.279115	1.31532e-07	15888	0.818102
4	95126397	rs28419190	T	C	0.0755199	0.0143681	5.256081	1.49076e-07	15899	0.817913
4	95126853	rs7654621	T	C	0.0756001	0.0143682	5.261626	1.4465e-07	15898	0.817902
4	95128677	rs17374902	T	C	0.0756001	0.0143682	5.261626	1.4465e-07	15898	0.817902
4	95130164	rs17374964	A	C	0.0756001	0.0143682	5.261626	1.4465e-07	15898	0.817902
4	95134692	rs10013456	A	G	0.0736073	0.0142506	5.165207	2.43099e-07	15840	0.813573
4	95135707	rs10022504	G	A	0.0760382	0.0143661	5.292891	1.22005e-07	15899	0.817913
4	95137144	rs28442028	G	A	0.0761594	0.0143653	5.301623	1.16321e-07	15900	0.817893
4	95137263	rs7661682	C	A	0.0761594	0.0143653	5.301623	1.16321e-07	15900	0.817893
4	95138932	rs28544271	C	T	0.075153	0.0144131	5.214215	1.86931e-07	15898	0.819663
4	95138975	rs28638427	T	C	0.0761594	0.0143653	5.301623	1.16321e-07	15900	0.817893
4	95139188	rs9999328	T	G	0.0761594	0.0143653	5.301623	1.16321e-07	15900	0.817893
4	95140153	rs28379069	G	A	0.0761594	0.0143653	5.301623	1.16321e-07	15900	0.817893
4	95143137	rs6811367	G	A	0.0759681	0.0143645	5.2886	1.24891e-07	15898	0.81787
4	95145113	rs76772324	T	C	0.0759681	0.0143645	5.2886	1.24891e-07	15898	0.81787
4	95148808	rs12186176	C	T	0.0749618	0.0144123	5.201238	2.00434e-07	15896	0.81964
4	95151683	rs74466566	C	T	0.0756113	0.0143646	5.263725	1.43007e-07	15900	0.81783
4	95152413	rs17303283	T	C	0.0756113	0.0143646	5.263725	1.43007e-07	15900	0.81783
4	95152781	rs10014718	C	T	0.0756113	0.0143646	5.263725	1.43007e-07	15900	0.81783
4	95155719	rs10007463	G	A	0.0744747	0.0144429	5.156492	2.54655e-07	15888	0.82021
4	95158725	rs10016925	C	T	0.0756113	0.0143646	5.263725	1.43007e-07	15900	0.81783
4	95164975	rs10003038	T	C	0.0756113	0.0143646	5.263725	1.43007e-07	15900	0.81783
4	95166486	rs10025333	G	A	0.0760657	0.0142774	5.3277	1.00823e-07	15903	0.815003
4	95167129	rs10025839	C	T	0.075968	0.0142817	5.319255	1.05616e-07	15902	0.815055
4	95168607	rs10516948	C	A	0.0756113	0.0143646	5.263725	1.43007e-07	15900	0.81783
4	95169266	rs10032125	C	T	0.0761549	0.0142776	5.333873	9.74569e-08	15902	0.814992
4	95170635	rs6844517	C	T	0.0756113	0.0143646	5.263725	1.43007e-07	15900	0.81783
4	95171517	rs10018599	A	G	0.0756113	0.0143646	5.263725	1.43007e-07	15900	0.81783
4	95175869	rs28733161	T	C	0.0764556	0.0143252	5.33714	9.57161e-08	15879	0.816204
4	95175870	rs28676794	G	A	0.0760103	0.0144109	5.274501	1.34859e-07	15876	0.819004
4	95180937	rs10030605	A	G	0.0746141	0.0144087	5.178406	2.26525e-07	15900	0.819528
4	95185854	rs10029551	A	G	0.0756113	0.0143646	5.263725	1.43007e-07	15900	0.81783
4	95186788	rs10022350	T	C	0.0756113	0.0143646	5.263725	1.43007e-07	15900	0.81783
4	95193733	rs9999656	T	C	0.07579	0.0143632	5.276679	1.33266e-07	15902	0.81779
4	95196591	rs75419573	T	C	0.0746141	0.0144087	5.178406	2.26525e-07	15900	0.819528
4	95196812	rs6817118	A	G	0.07579	0.0143632	5.276679	1.33266e-07	15902	0.81779
4	95200856	rs78569437	T	C	0.07579	0.0143632	5.276679	1.33266e-07	15902	0.81779
4	95205244	rs137881650	G	A	0.0746141	0.0144087	5.178406	2.26525e-07	15900	0.819528
4	95207438	rs10027578	G	A	0.0743893	0.0144092	5.162625	2.46435e-07	15900	0.81956
4	95215386	rs113433305	A	G	0.0759462	0.0143708	5.284758	1.27525e-07	15897	0.817922
4	95221421	rs17310498	T	C	0.07579	0.0143632	5.276679	1.33266e-07	15902	0.81779
4	95221958	rs74893898	T	C	0.0747454	0.0144132	5.185899	2.17603e-07	15898	0.8196
4	95229214	rs77544176	C	T	0.0733443	0.0143386	5.115165	3.17117e-07	15886	0.81704
4	95229623	rs11932130	A	G	0.0746358	0.0142901	5.222903	1.78366e-07	15890	0.815198
4	95229745	rs55710447	T	C	0.0746358	0.0142901	5.222903	1.78366e-07	15890	0.815198
4	95231095	rs112835622	G	A	0.0735834	0.0143381	5.132019	2.90055e-07	15886	0.817009
4	95231792	rs28812208	C	A	0.0745928	0.0143109	5.212307	1.88846e-07	15881	0.815723
4	95231851	rs28806476	G	T	0.0753523	0.0143197	5.262142	1.44254e-07	15877	0.816244
4	95235586	rs10050078	C	T	0.074915	0.0142941	5.240974	1.61784e-07	15890	0.815293
4	95236096	rs28521014	G	A	0.0737406	0.0143379	5.143054	2.73534e-07	15888	0.817032
4	95236247	rs28568937	C	T	0.0748756	0.0142947	5.237997	1.64407e-07	15889	0.815281
4	95236589	rs7658602	G	T	0.0826695	0.0176913	4.67289	2.99443e-06	15857	0.88904
4	95238276	rs79590448	G	T	0.0737406	0.0143379	5.143054	2.73534e-07	15888	0.817032
4	95240871	rs28851318	T	C	0.0747485	0.0142893	5.231082	1.7067e-07	15893	0.815233
4	95242083	rs112346408	T	G	0.0742296	0.014296	5.192334	2.10256e-07	15889	0.815344
4	95243359	rs10049922	T	C	0.0743019	0.0142917	5.198955	2.0292e-07	15890	0.815293
4	95245727	rs115941662	A	G	0.0835626	0.0177031	4.720224	2.37603e-06	15875	0.889228
4	95254575	rs10084984	T	C	0.0751623	0.0143184	5.24935	1.54616e-07	15888	0.816245
4	95258370	rs28581732	C	A	0.0681785	0.0142256	4.792663	1.66075e-06	15835	0.811999
4	95260834	rs11947499	T	C	0.0683899	0.014193	4.818565	1.45933e-06	15835	0.810325
4	95267051	rs28508438	A	G	0.0683293	0.0142155	4.806676	1.5487e-06	15861	0.811582
4	95270509	rs17376684	T	C	0.0704506	0.0141675	4.972691	6.67196e-07	15870	0.809956
4	95274494	rs28593606	C	T	0.0704145	0.0142604	4.937765	7.98258e-07	15865	0.813489
4	95274762	rs28711614	G	A	0.069301	0.0142033	4.879218	1.07535e-06	15871	0.811543
4	95277117	rs17376943	G	A	0.0653735	0.0139967	4.670637	3.02732e-06	15892	0.80421
4	95306440	rs144885877	T	C	0.0789591	0.0171454	4.605264	4.15172e-06	15883	0.881036
4	95339036	rs7670371	C	T	0.0627666	0.0137617	4.560963	5.13035e-06	15870	0.793541
4	95352104	rs75805439	A	G	0.0609662	0.0137742	4.426115	9.65818e-06	15837	0.793711
5	73100517	rs77064073	G	T	0.131222	0.0292704	4.483096	7.40799e-06	15906	0.962027
5	73108506	rs59611140	G	T	0.124632	0.027765	4.488817	7.21321e-06	15906	0.957532
5	73110100	rs61491224	G	T	0.124876	0.0276752	4.512199	6.46192e-06	15910	0.957228
5	73110220	rs17634428	G	T	0.127893	0.0277634	4.606532	4.12608e-06	15912	0.957548
5	73111407	rs61117684	G	A	0.124876	0.0276752	4.512199	6.46192e-06	15910	0.957228
5	73111461	rs73118558	C	T	0.124876	0.0276752	4.512199	6.46192e-06	15910	0.957228
5	73111667	rs73118562	G	A	0.124876	0.0276752	4.512199	6.46192e-06	15910	0.957228
5	73111748	rs58430281	T	C	0.124876	0.0276752	4.512199	6.46192e-06	15910	0.957228
5	73137953	rs17553078	A	G	0.0837974	0.0187121	4.478247	7.57853e-06	15893	0.901969
6	35638976	rs9368882	A	G	-0.0570183	0.012659	-4.504171	6.71105e-06	15838	0.267174
6	35674617	rs9394313	T	C	-0.0561265	0.0121895	-4.604496	4.16663e-06	15897	0.305781
6	35674845	rs9462104	C	T	-0.0561265	0.0121895	-4.604496	4.16663e-06	15897	0.305781
6	35675081	rs9296160	C	T	-0.0507515	0.0112234	-4.521936	6.17207e-06	15800	0.527025
6	35675661	rs6900592	C	A	-0.0558379	0.0121888	-4.581083	4.66074e-06	15893	0.305701
6	35675696	rs9380529	A	G	-0.0503393	0.0112202	-4.486489	7.29156e-06	15801	0.52696
6	35675873	rs6905674	G	A	-0.0571898	0.0122569	-4.665927	3.09746e-06	15893	0.300919
6	35676318	rs6457842	T	C	-0.0588403	0.0122822	-4.790697	1.6772e-06	15861	0.301147
6	35676885	rs4713918	T	C	-0.0581929	0.0122104	-4.765847	1.89717e-06	15889	0.305557
6	35676991	rs4713919	A	G	-0.0603763	0.0122319	-4.935971	8.05569e-07	15887	0.304054
6	35677027	rs4711426	G	T	-0.0581039	0.0122124	-4.757779	1.97445e-06	15883	0.305547
6	35677053	rs4711427	C	A	-0.0581039	0.0122124	-4.757779	1.97445e-06	15883	0.305547
6	35681777	rs4713921	T	C	-0.0572636	0.0122102	-4.689817	2.75738e-06	15910	0.305091
6	35683059	rs9394314	G	A	-0.0572794	0.0122078	-4.692033	2.72746e-06	15912	0.305147
6	35683548	rs4711429	A	G	-0.0591889	0.0122225	-4.842618	1.29357e-06	15910	0.303771
6	35684840	rs2766532	A	G	0.0568917	0.0124051	4.586154	4.54918e-06	15899	0.715045
6	35688619	rs2817032	T	C	0.0578587	0.0123426	4.687724	2.78555e-06	15873	0.71105
6	35691640	rs4236047	C	T	-0.0584695	0.0123297	-4.742167	2.13283e-06	15870	0.289509
6	35695541	rs2766536	G	T	0.0567754	0.0125025	4.541124	5.63696e-06	15755	0.721993
6	35696363	rs2817035	G	A	0.0593456	0.0124928	4.750384	2.04815e-06	15743	0.720701
6	35705606	rs2817040	G	A	0.0638714	0.012797	4.991123	6.06853e-07	15546	0.733919
7	99863166	rs193118851	C	T	0.19549	0.0427119	4.576945	4.75415e-06	15779	0.982413
7	29840221	rs73074063	T	C	-0.118797	0.0268853	-4.41866	9.99692e-06	15881	0.954946
8	122807801	rs117051713	A	G	0.213644	0.0447975	4.769105	1.86697e-06	15860	0.984458
8	14562527	rs12681568	A	C	0.0501988	0.0112175	4.475043	7.69252e-06	15878	0.434752
10	105383070	rs7913695	C	T	0.0510159	0.0111643	4.569557	4.92472e-06	15884	0.471166
10	105384262	rs902997	G	A	0.0511423	0.0113502	4.50585	6.65807e-06	15907	0.39995
10	105384491	rs902996	C	T	0.0509694	0.0113177	4.503512	6.73197e-06	15906	0.403213
10	105386006	rs12416648	A	G	0.0535628	0.0113904	4.702451	2.59245e-06	15896	0.394816
10	105386568	rs6584564	A	G	0.0521844	0.0113509	4.59738	4.31173e-06	15901	0.399723
10	105452208	rs3781335	G	A	0.0523497	0.0112381	4.658234	3.21531e-06	15836	0.560053
10	64227278	rs55719145	G	T	0.123013	0.0276931	4.442009	8.97297e-06	15901	0.958084
11	6326376	rs4758406	T	C	0.0662829	0.0148893	4.451714	8.57804e-06	15687	0.170938
11	6327923	rs10500667	G	A	-0.0614305	0.0131785	-4.661418	3.16651e-06	15702	0.761241
11	6333366	rs12287848	C	T	-0.0596818	0.0131071	-4.553395	5.31816e-06	15720	0.756997
11	6336114	rs11040858	C	T	-0.0579045	0.0130479	-4.437841	9.14939e-06	15695	0.753711
11	6336401	rs11040859	G	A	-0.060148	0.0130709	-4.601672	4.224e-06	15691	0.755146
11	6336747	rs11040860	A	G	-0.0588462	0.0130867	-4.496642	6.95319e-06	15683	0.755404
11	95466159	rs10831415	A	G	0.050644	0.0113689	4.454609	8.46141e-06	15912	0.586067
11	95466609	rs2850626	T	C	-0.0520525	0.0111721	-4.659151	3.20084e-06	15898	0.482608
11	95467220	rs10831416	A	G	0.0505829	0.0113696	4.44896	8.68693e-06	15911	0.586041
11	95467262	rs10831417	G	A	0.0505829	0.0113696	4.44896	8.68693e-06	15911	0.586041
11	95467777	rs1527450	G	T	0.050644	0.0113689	4.454609	8.46141e-06	15912	0.586067
11	95468828	rs10831418	A	G	0.0505248	0.0113674	4.44471	8.86019e-06	15895	0.584555
11	95472693	rs1016030	A	G	0.0507907	0.011368	4.467866	7.95486e-06	15899	0.58554
11	95474226	rs12803924	C	T	0.0507907	0.011368	4.467866	7.95486e-06	15899	0.58554
11	95485768	rs11021302	G	A	0.0504982	0.0113851	4.435464	9.24948e-06	15863	0.586333
11	95497171	rs1727149	C	T	-0.0506583	0.0112639	-4.497403	6.92841e-06	15707	0.490386
11	95646774	rs4430471	G	A	0.0523886	0.011672	4.4884	7.22637e-06	15882	0.638301
11	95649543	rs2186782	G	A	0.0522584	0.0116737	4.476593	7.63725e-06	15879	0.638233
11	95655481	rs11021348	G	A	0.0521576	0.0116743	4.467728	7.96077e-06	15877	0.638219
11	95656362	rs10765775	G	A	0.0523331	0.0115587	4.527594	6.00974e-06	15840	0.610322
11	95656364	rs10765776	C	A	0.0522557	0.011561	4.519998	6.22929e-06	15838	0.610336
11	95657111	rs3824874	T	G	0.0517011	0.0115189	4.488371	7.22804e-06	15873	0.606691
11	95669555	rs60685829	G	A	0.0521084	0.0117108	4.449602	8.66194e-06	15801	0.638409
11	95672429	rs7926195	C	T	0.0523142	0.0117049	4.469427	7.89781e-06	15795	0.638208
11	95683320	rs7109980	A	G	-0.0601999	0.0120743	-4.985788	6.23564e-07	15868	0.686003
11	95686786	rs7110805	C	T	-0.0639239	0.0118752	-5.382975	7.4318e-08	15863	0.663273
11	95689963	rs728333	T	G	-0.0600607	0.0120669	-4.97731	6.51461e-07	15886	0.685918
11	95697220	rs7938725	A	G	-0.0627145	0.011861	-5.287455	1.2569e-07	15898	0.662914
11	95698414	rs12291827	T	G	-0.0600258	0.012405	-4.838839	1.31836e-06	15898	0.712259
11	95700942	rs7936190	T	C	-0.0563236	0.0126129	-4.465555	8.04193e-06	15889	0.72953
11	95701595	rs1893057	T	G	-0.0598388	0.0122655	-4.878627	1.07872e-06	15888	0.701976
11	95702726	rs1940164	C	A	-0.0559365	0.0126125	-4.435005	9.26865e-06	15889	0.729687
11	95704624	rs6483467	T	C	-0.0628985	0.0120423	-5.22313	1.78174e-07	15885	0.679761
11	95706135	rs7925220	A	G	-0.0560573	0.0122384	-4.580444	4.67542e-06	15885	0.701259
11	95706254	rs7938152	G	A	-0.056948	0.0127752	-4.457699	8.34111e-06	15890	0.738829
11	95706507	rs12221835	C	T	-0.0570612	0.0127771	-4.465896	8.02866e-06	15890	0.738892
11	95706538	rs12221838	C	A	-0.0569862	0.0127737	-4.461213	8.20548e-06	15889	0.73875
11	95706680	rs61904575	G	A	-0.0566715	0.0127733	-4.436716	9.19522e-06	15889	0.738782
11	95706776	rs4542372	A	G	-0.0559895	0.0126247	-4.434917	9.27286e-06	15891	0.727047
11	95707042	rs1940163	C	A	-0.0624471	0.0120785	-5.170104	2.36816e-07	15912	0.686526
11	95707854	rs6483469	T	C	-0.057688	0.0123164	-4.683836	2.83906e-06	15878	0.707425
11	95707912	rs10831457	G	A	-0.0597644	0.0123323	-4.846168	1.27065e-06	15871	0.708935
12	62230956	rs118050830	G	T	-0.151625	0.0327993	-4.622812	3.81557e-06	15816	0.969588
13	23553518	rs7999417	A	G	-0.0554867	0.0113946	-4.869561	1.12933e-06	15861	0.387964
17	73524650	rs117715760	T	C	-0.163841	0.0356321	-4.598129	4.29588e-06	15895	0.974898
17	73526159	rs117175545	C	A	-0.166	0.0356764	-4.652936	3.29896e-06	15896	0.974962
21	45578139	rs7275572	T	C	-0.0899718	0.0202082	-4.452242	8.55584e-06	15907	0.0843025
21	45578184	rs7275654	T	C	-0.0899718	0.0202082	-4.452242	8.55584e-06	15907	0.0843025
21	45582545	rs1005045	T	C	-0.0909832	0.0203768	-4.465039	8.06078e-06	15895	0.0828248
21	45583903	rs2838505	A	G	-0.0949872	0.0211318	-4.494989	7.00674e-06	15891	0.0763011
21	45583922	rs2838506	A	G	-0.0949936	0.0211325	-4.495143	7.00196e-06	15890	0.0763059
21	45587031	rs8131733	A	G	-0.0950521	0.0212194	-4.47949	7.53436e-06	15882	0.0755572
21	45581986	rs1369881305	T	C	0.0910025	0.0203727	4.466885	7.99132e-06	15899	0.917165
22	28605774	rs140863394	T	C	0.18066	0.0394354	4.581163	4.65923e-06	15875	0.979937

## Sheet: S8
Supplementary Table 8. All SNPs associated with social media use having a condFDR < 0.10 and an r2 ≧ 0.6 with one of the independent significant SNPs with condFDR <0.01
locusnum	CHR	INDEP_BP	INDEP_SNP	CAND_BP	CAND_SNP	R2	LEAD_SNP	A1	A2	FDR
1	2	60475008	rs359240	60450992	rs10188396	0.826025	rs359240	T	C	0.0041478956980854
1	2	60475008	rs359240	60456410	rs359265	0.847141	rs359240	G	A	0.0015584110489837
1	2	60475008	rs359240	60459766	rs359267	0.850981	rs359240	C	T	0.0014408976304925
1	2	60475008	rs359240	60461578	rs191692	0.850981	rs359240	A	G	0.0024502729447828
1	2	60475008	rs359240	60470926	rs359233	0.917383	rs359240	A	G	0.0067263102255104
1	2	60475008	rs359240	60474600	rs359239	0.910222	rs359240	C	T	0.0105760429852777
1	2	60475008	rs359240	60475008	rs359240	1.0	rs359240	G	A	0.0012763047137113
1	2	60475008	rs359240	60475509	rs359243	0.992032	rs359240	T	C	0.0020970456793238
1	2	60475008	rs359240	60480237	rs359249	0.830267	rs359240	A	G	0.0132966676680126
1	2	60475008	rs359240	60480973	rs359250	0.833041	rs359240	G	T	0.0041527552374091
1	2	60475008	rs359240	60481644	rs359252	0.753254	rs359240	T	C	0.0512251975348447
1	2	60475008	rs359240	60481956	rs359253	0.830267	rs359240	G	A	0.0103046415130529
1	2	60475008	rs359240	60482427	rs359254	0.83347	rs359240	A	G	0.0143571733554894
1	2	60475008	rs359240	60484507	rs359255	0.833041	rs359240	T	C	0.0045155857247193
1	2	60475008	rs359240	60486157	rs359258	0.833041	rs359240	T	C	0.0065329510723616
1	2	60475008	rs359240	60486936	rs359260	0.828535	rs359240	G	T	0.0021001081150858
1	2	60475008	rs359240	60487134	rs359261	0.824715	rs359240	T	C	0.0017328105180888
1	2	60475008	rs359240	60489099	rs907575	0.687091	rs359240	G	A	0.0283152149436122
1	2	60475008	rs359240	60490322	rs9309323	0.697924	rs359240	T	G	0.0218178018809911
1	2	60475008	rs359240	60491602	rs4672373	0.69444	rs359240	A	C	0.0243192861948461
1	2	60475008	rs359240	60491758	rs7560605	0.69444	rs359240	C	A	0.0314187738962148
1	2	60475008	rs359240	60493485	rs4672375	0.686353	rs359240	A	G	0.0718923858654875
1	2	60475008	rs359240	60495038	rs4671379	0.686353	rs359240	T	C	0.0573833972439254
1	2	60475008	rs359240	60495717	rs1159208	0.689874	rs359240	A	G	0.0526873618000229
1	2	60475008	rs359240	60495874	rs7582445	0.685659	rs359240	A	C	0.0584996259381202
1	2	60475008	rs359240	60496807	rs4671380	0.689874	rs359240	T	G	0.0527651459222614
1	2	60475008	rs359240	60500415	rs2160067	0.682644	rs359240	A	G	0.060412273331914
1	2	60475008	rs359240	60501421	rs955658	0.682644	rs359240	T	C	0.0665716498578726
1	2	60475008	rs359240	60513389	rs951807	0.655773	rs359240	T	C	0.0302890489912835
1	2	60475008	rs359240	60513650	rs2901002	0.655773	rs359240	A	G	0.0307054643563032
1	2	60475008	rs359240	60514540	rs28409139	0.643117	rs359240	T	C	0.0325832841070603
1	2	60475008	rs359240	60514748	rs11680123	0.652158	rs359240	A	G	0.0332046565273492
1	2	60475008	rs359240	60516388	rs2110399	0.647703	rs359240	A	G	0.0505526611043062
1	2	60475008	rs359240	60516495	rs2110400	0.650428	rs359240	A	G	0.059243403379632
2	4	95120014	rs6848288	94999237	rs6813484	0.739331	rs6848288	C	T	0.0232186640367523
2	4	95120014	rs6848288	94999777	rs80232823	0.739331	rs6848288	G	T	0.0246284522862083
2	4	95120014	rs6848288	95001850	rs28801671	0.739331	rs6848288	T	C	0.0234818697430034
2	4	95120014	rs6848288	95004964	rs6532452	0.709531	rs6848288	T	C	0.0671077165271068
2	4	95120014	rs6848288	95005401	rs6812767	0.739331	rs6848288	A	G	0.022391828571145
2	4	95120014	rs6848288	95005521	rs10023249	0.739331	rs6848288	T	C	0.0228492384968592
2	4	95120014	rs6848288	95006011	rs28782015	0.739331	rs6848288	A	G	0.0232672287103762
2	4	95120014	rs6848288	95006988	rs111446152	0.739331	rs6848288	G	A	0.0235461438467373
2	4	95120014	rs6848288	95009026	rs57368672	0.739331	rs6848288	C	A	0.0102295813545422
2	4	95120014	rs6848288	95011658	rs2126833	0.739331	rs6848288	T	C	0.0137840591003136
2	4	95120014	rs6848288	95011677	rs2126834	0.739331	rs6848288	G	A	0.0145198303028735
2	4	95120014	rs6848288	95016258	rs28881257	0.739331	rs6848288	T	C	0.0115154331726571
2	4	95120014	rs6848288	95017242	rs3886188	0.739331	rs6848288	C	T	0.0111794952669428
2	4	95120014	rs6848288	95017790	rs28778055	0.739331	rs6848288	G	T	0.0183145288315642
2	4	95120014	rs6848288	95017940	rs12501436	0.619278	rs6848288	A	G	0.0455898132606706
2	4	95120014	rs6848288	95018879	rs28566807	0.739331	rs6848288	T	C	0.0122079146015916
2	4	95120014	rs6848288	95019301	rs78690407	0.732486	rs6848288	A	G	0.0126164180701611
2	4	95120014	rs6848288	95019313	rs10005986	0.739331	rs6848288	A	G	0.0127881491812774
2	4	95120014	rs6848288	95028173	rs28638063	0.746258	rs6848288	G	A	0.0089791281202717
2	4	95120014	rs6848288	95030197	rs11933267	0.746258	rs6848288	G	A	0.0093608763680386
2	4	95120014	rs6848288	95031972	rs28760468	0.746258	rs6848288	T	C	0.0153907364498797
2	4	95120014	rs6848288	95038691	rs6810424	0.752342	rs6848288	C	T	0.0114507234780099
2	4	95120014	rs6848288	95040845	rs28718177	0.752342	rs6848288	C	T	0.011415737765541
2	4	95120014	rs6848288	95041380	rs9884263	0.752342	rs6848288	A	G	0.010773708395927
2	4	95120014	rs6848288	95049123	rs17301787	0.773617	rs6848288	T	G	0.011001869799357
2	4	95120014	rs6848288	95049335	rs17301828	0.773617	rs6848288	G	A	0.0141743994235231
2	4	95120014	rs6848288	95051911	rs11943524	0.824474	rs6848288	C	T	0.0176865345006694
2	4	95120014	rs6848288	95052836	rs76669905	0.805801	rs6848288	A	G	0.0338806225656131
2	4	95120014	rs6848288	95054639	rs7699500	0.845062	rs6848288	T	C	0.0142465905726424
2	4	95120014	rs6848288	95055063	rs28565382	0.805801	rs6848288	A	C	0.0251435279687226
2	4	95120014	rs6848288	95055821	rs1509944	0.845062	rs6848288	C	T	0.0138116274659782
2	4	95120014	rs6848288	95056300	rs10011158	0.799337	rs6848288	T	C	0.0366038869262557
2	4	95120014	rs6848288	95058293	rs9992640	0.792591	rs6848288	G	A	0.0131606697011838
2	4	95120014	rs6848288	95060990	rs9991386	0.769126	rs6848288	C	T	0.0328455604759361
2	4	95120014	rs6848288	95065550	rs10023074	0.763507	rs6848288	T	C	0.0445238350381191
2	4	95120014	rs6848288	95067251	rs60678015	0.763507	rs6848288	G	A	0.0497340458085509
2	4	95120014	rs6848288	95067717	rs10029613	0.769126	rs6848288	T	G	0.0520320511949205
2	4	95120014	rs6848288	95068003	rs9996908	0.763507	rs6848288	C	T	0.0516623929614759
2	4	95120014	rs6848288	95068086	rs11936634	0.769126	rs6848288	C	A	0.0514865921694999
2	4	95120014	rs6848288	95070722	rs28834473	0.763507	rs6848288	G	A	0.0507918554257417
2	4	95120014	rs6848288	95071614	rs10019728	0.804922	rs6848288	C	A	0.0237585423571523
2	4	95120014	rs6848288	95071755	rs28851883	0.81118	rs6848288	A	G	0.0231743316712037
2	4	95120014	rs6848288	95071860	rs28879383	0.80609	rs6848288	T	C	0.0321148457615863
2	4	95120014	rs6848288	95072242	rs28761031	0.81118	rs6848288	A	G	0.0263019535601134
2	4	95120014	rs6848288	95073525	rs28832922	0.804922	rs6848288	T	C	0.0201700942840746
2	4	95120014	rs6848288	95073971	rs10003941	0.763507	rs6848288	T	C	0.0386818163853958
2	4	95120014	rs6848288	95074382	rs10018481	0.763507	rs6848288	C	T	0.0384977600828489
2	4	95120014	rs6848288	95074418	rs11936297	0.75794	rs6848288	T	C	0.0428446966664055
2	4	95120014	rs6848288	95074617	rs10029060	0.804922	rs6848288	C	A	0.0208066427419371
2	4	95120014	rs6848288	95075103	rs1073590	0.804922	rs6848288	A	G	0.0204288070091756
2	4	95120014	rs6848288	95075874	rs10015860	0.763507	rs6848288	G	A	0.0386096067973703
2	4	95120014	rs6848288	95076673	rs10018797	0.804922	rs6848288	C	A	0.0217039387661574
2	4	95120014	rs6848288	95077156	rs4693370	0.763507	rs6848288	C	T	0.0395329660916248
2	4	95120014	rs6848288	95077215	rs4693371	0.81118	rs6848288	A	G	0.0206818301350387
2	4	95120014	rs6848288	95077769	rs4693372	0.804922	rs6848288	G	A	0.0206222834570752
2	4	95120014	rs6848288	95078443	rs28463840	0.804922	rs6848288	T	G	0.0241134220078068
2	4	95120014	rs6848288	95081378	rs4693373	0.763507	rs6848288	A	G	0.0363301105367838
2	4	95120014	rs6848288	95082171	rs11943567	0.763507	rs6848288	C	T	0.0381151239261084
2	4	95120014	rs6848288	95082358	rs28498973	0.763507	rs6848288	C	A	0.0374217097450151
2	4	95120014	rs6848288	95082485	rs10461171	0.75794	rs6848288	G	A	0.0422309009389034
2	4	95120014	rs6848288	95082951	rs2126832	0.763507	rs6848288	T	C	0.0338150193250498
2	4	95120014	rs6848288	95083336	rs2169720	0.763507	rs6848288	A	G	0.0563077823048652
2	4	95120014	rs6848288	95083447	rs6532466	0.763507	rs6848288	T	C	0.0391996496470794
2	4	95120014	rs6848288	95083575	rs7693022	0.763507	rs6848288	A	G	0.0389084860046366
2	4	95120014	rs6848288	95083820	rs5025474	0.763507	rs6848288	G	A	0.0381974612435165
2	4	95120014	rs6848288	95084715	rs28707595	0.81064	rs6848288	C	T	0.03953446057416
2	4	95120014	rs6848288	95084782	rs28683735	0.81064	rs6848288	C	T	0.0235836729738299
2	4	95120014	rs6848288	95084965	rs28671031	0.81064	rs6848288	C	T	0.0272030877253152
2	4	95120014	rs6848288	95089067	rs111663863	0.958545	rs6848288	A	G	0.0147868920186739
2	4	95120014	rs6848288	95090278	rs6834248	0.823953	rs6848288	C	T	0.0247659734174028
2	4	95120014	rs6848288	95091032	rs6815436	0.965411	rs6848288	A	G	0.0154645881618712
2	4	95120014	rs6848288	95091385	rs114139867	0.965411	rs6848288	T	C	0.0156695303679986
2	4	95120014	rs6848288	95096021	rs6813439	0.951829	rs6848288	A	G	0.0139904054953458
2	4	95120014	rs6848288	95101858	rs10212788	0.965411	rs6848288	T	C	0.0095087730422636
2	4	95120014	rs6848288	95115728	rs28795707	0.965411	rs6848288	T	C	0.0055330864905722
2	4	95120014	rs6848288	95120014	rs6848288	1.0	rs6848288	C	T	0.0036488015522756
2	4	95120014	rs6848288	95120289	rs6848742	0.965411	rs6848288	C	T	0.0057609166258248
2	4	95120014	rs6848288	95124902	rs6857003	0.965411	rs6848288	A	G	0.004842835791877
2	4	95120014	rs6848288	95126397	rs28419190	0.965411	rs6848288	C	T	0.0052897930123132
2	4	95120014	rs6848288	95126853	rs7654621	0.965411	rs6848288	C	T	0.0049846017170166
2	4	95120014	rs6848288	95128677	rs17374902	0.965411	rs6848288	C	T	0.0050113369913742
2	4	95120014	rs6848288	95130164	rs17374964	0.965411	rs6848288	C	A	0.0048787118899171
2	4	95120014	rs6848288	95134692	rs10013456	0.88698	rs6848288	G	A	0.0104198568034972
2	4	95120014	rs6848288	95135707	rs10022504	0.965411	rs6848288	A	G	0.0042068883972357
2	4	95120014	rs6848288	95137144	rs28442028	0.965411	rs6848288	A	G	0.0040095253713363
2	4	95120014	rs6848288	95137263	rs7661682	0.958363	rs6848288	A	C	0.0040020847468971
2	4	95120014	rs6848288	95138932	rs28544271	0.965411	rs6848288	T	C	0.0066363922513903
2	4	95120014	rs6848288	95138975	rs28638427	0.965411	rs6848288	C	T	0.0041188733386625
2	4	95120014	rs6848288	95139188	rs9999328	0.965411	rs6848288	G	T	0.004019417163045
2	4	95120014	rs6848288	95140153	rs28379069	0.958547	rs6848288	A	G	0.0039896419375222
2	4	95120014	rs6848288	95143137	rs6811367	0.965411	rs6848288	A	G	0.0042722722806218
2	4	95120014	rs6848288	95145113	rs76772324	0.965411	rs6848288	C	T	0.0048741703059729
2	4	95120014	rs6848288	95148808	rs12186176	0.965411	rs6848288	T	C	0.0070203169930211
2	4	95120014	rs6848288	95151683	rs74466566	0.965411	rs6848288	T	C	0.0050336480068311
2	4	95120014	rs6848288	95152413	rs17303283	0.965411	rs6848288	C	T	0.0051359334635684
2	4	95120014	rs6848288	95152781	rs10014718	0.965411	rs6848288	T	C	0.0051009276965622
2	4	95120014	rs6848288	95155719	rs10007463	0.958601	rs6848288	A	G	0.0080531128268313
2	4	95120014	rs6848288	95158725	rs10016925	0.965411	rs6848288	T	C	0.0052800221570931
2	4	95120014	rs6848288	95164975	rs10003038	0.965411	rs6848288	C	T	0.0054554345600934
2	4	95120014	rs6848288	95166486	rs10025333	1.0	rs6848288	A	G	0.0037692475325279
2	4	95120014	rs6848288	95167129	rs10025839	1.0	rs6848288	T	C	0.0040208541156851
2	4	95120014	rs6848288	95168607	rs10516948	0.965411	rs6848288	A	C	0.0060329624233992
2	4	95120014	rs6848288	95169266	rs10032125	1.0	rs6848288	T	C	0.0037452861863028
2	4	95120014	rs6848288	95170635	rs6844517	0.965411	rs6848288	T	C	0.0058377316685097
2	4	95120014	rs6848288	95171517	rs10018599	0.965411	rs6848288	G	A	0.0057747387639112
2	4	95120014	rs6848288	95175869	rs28733161	1.0	rs6848288	C	T	0.0036686955732823
2	4	95120014	rs6848288	95175870	rs28676794	0.965411	rs6848288	A	G	0.0054211670076853
2	4	95120014	rs6848288	95180937	rs10030605	0.965411	rs6848288	G	A	0.0089465235127721
2	4	95120014	rs6848288	95185854	rs10029551	0.965411	rs6848288	G	A	0.005801844736217
2	4	95120014	rs6848288	95186788	rs10022350	0.965411	rs6848288	C	T	0.0058198242939906
2	4	95120014	rs6848288	95193733	rs9999656	0.965411	rs6848288	C	T	0.0052657422543248
2	4	95120014	rs6848288	95196591	rs75419573	0.965411	rs6848288	C	T	0.0085258781107541
2	4	95120014	rs6848288	95196812	rs6817118	0.965411	rs6848288	G	A	0.0052453370354525
2	4	95120014	rs6848288	95200856	rs78569437	0.965411	rs6848288	C	T	0.0052831532324262
2	4	95120014	rs6848288	95207438	rs10027578	0.965411	rs6848288	A	G	0.0088220520530484
2	4	95120014	rs6848288	95215386	rs113433305	0.965411	rs6848288	G	A	0.0044419871059562
2	4	95120014	rs6848288	95221421	rs17310498	0.965411	rs6848288	C	T	0.0053776343190677
2	4	95120014	rs6848288	95221958	rs74893898	0.965411	rs6848288	C	T	0.0083508446002028
2	4	95120014	rs6848288	95229214	rs77544176	0.938009	rs6848288	T	C	0.0126864628319234
2	4	95120014	rs6848288	95229623	rs11932130	0.938009	rs6848288	G	A	0.0085132540122479
2	4	95120014	rs6848288	95229745	rs55710447	0.938009	rs6848288	C	T	0.0070289835483893
2	4	95120014	rs6848288	95231095	rs112835622	0.938009	rs6848288	A	G	0.0115206365307239
2	4	95120014	rs6848288	95231792	rs28812208	0.938009	rs6848288	A	C	0.008107094021672
2	4	95120014	rs6848288	95231851	rs28806476	0.938009	rs6848288	T	G	0.0057507469030823
2	4	95120014	rs6848288	95235586	rs10050078	0.931297	rs6848288	T	C	0.0063994280959701
2	4	95120014	rs6848288	95236096	rs28521014	0.931297	rs6848288	A	G	0.0082070882624253
2	4	95120014	rs6848288	95236247	rs28568937	0.938009	rs6848288	T	C	0.0071161127190264
2	4	95120014	rs6848288	95238276	rs79590448	0.938009	rs6848288	T	G	0.0116797613595084
2	4	95120014	rs6848288	95240871	rs28851318	0.938009	rs6848288	C	T	0.0066548772463452
2	4	95120014	rs6848288	95242083	rs112346408	0.938009	rs6848288	G	T	0.008135159331037
2	4	95120014	rs6848288	95243359	rs10049922	0.938009	rs6848288	C	T	0.0092715550596802
2	4	95120014	rs6848288	95254575	rs10084984	0.931215	rs6848288	C	T	0.0059130371495069
2	4	95120014	rs6848288	95258370	rs28581732	0.877143	rs6848288	A	C	0.0352635695985168
2	4	95120014	rs6848288	95260834	rs11947499	0.864166	rs6848288	C	T	0.0362517924745468
2	4	95120014	rs6848288	95267051	rs28508438	0.870622	rs6848288	G	A	0.0469734365518704
2	4	95120014	rs6848288	95270509	rs17376684	0.877143	rs6848288	C	T	0.0164884879283035
2	4	95120014	rs6848288	95274494	rs28593606	0.877143	rs6848288	T	C	0.0156215164559956
2	4	95120014	rs6848288	95274762	rs28711614	0.877143	rs6848288	A	G	0.0215017574845701
2	4	95120014	rs6848288	95277117	rs17376943	0.825335	rs6848288	A	G	0.0506537145998011
3	11	95497171	rs1727149	95466609	rs2850626	0.606869	rs7110805	T	C	0.0166847683952475
3	11	95497171	rs1727149	95490890	rs10831423	0.884186	rs7110805	G	T	0.0948339816500838
3	11	95497171	rs1727149	95492878	rs12146644	0.65613	rs7110805	G	A	0.0164836474423711
3	11	95497171	rs1727149	95493050	rs7928152	0.797779	rs7110805	C	T	0.0486306568454652
3	11	95497171	rs1727149	95497171	rs1727149	1.0	rs7110805	C	T	0.0084519649326561
3	11	95497171	rs1727149	95498269	rs11021305	0.648804	rs7110805	C	T	0.0117661536904245
3	11	95497171	rs1727149	95500628	rs10831425	0.648804	rs7110805	C	T	0.0093955133261874
3	11	95497171	rs1727149	95502106	rs11021310	0.646397	rs7110805	C	A	0.0103465079666034
3	11	95497171	rs1727149	95503636	rs1944080	0.648804	rs7110805	C	T	0.0092575585464978
3	11	95497171	rs1727149	95505888	rs10831426	0.648804	rs7110805	A	G	0.0100515953971869
3	11	95497171	rs1727149	95509638	rs10831430	0.648804	rs7110805	C	T	0.0093781598916769
3	11	95497171	rs1727149	95510089	rs10831431	0.646397	rs7110805	T	C	0.0182509698098663
3	11	95497171	rs1727149	95511445	rs1944074	0.646397	rs7110805	A	C	0.0087149794347148
3	11	95497171	rs1727149	95517576	rs11021317	0.646397	rs7110805	T	C	0.0087149794347148
3	11	95497171	rs1727149	95521953	rs3748256	0.646397	rs7110805	G	A	0.0087149794347148
3	11	95497171	rs1727149	95523030	rs12291986	0.646397	rs7110805	G	T	0.0099580162978133
3	11	95497171	rs1727149	95524067	rs12272061	0.780412	rs7110805	T	G	0.0980077298397928
3	11	95497171	rs1727149	95524421	rs12273579	0.780412	rs7110805	A	G	0.0914469425287742
3	11	95497171	rs1727149	95524719	rs2950522	0.645078	rs7110805	T	C	0.0094070516742332
3	11	95497171	rs1727149	95528045	rs566877	0.645078	rs7110805	A	G	0.0117253363549196
3	11	95497171	rs1727149	95528209	rs568668	0.645078	rs7110805	A	G	0.0108728819970898
3	11	95497171	rs1727149	95528714	rs522536	0.778335	rs7110805	T	C	0.0981178419759176
3	11	95497171	rs1727149	95529242	rs527899	0.645078	rs7110805	G	T	0.0107455425711186
3	11	95497171	rs1727149	95531748	rs1784135	0.645078	rs7110805	A	G	0.0107455425711186
3	11	95497171	rs1727149	95532166	rs472231	0.645078	rs7110805	G	A	0.0107455425711186
3	11	95497171	rs1727149	95536870	rs2950521	0.645078	rs7110805	A	G	0.0107455425711186
3	11	95497171	rs1727149	95537358	rs3017756	0.778335	rs7110805	A	G	0.0988387721851823
3	11	95497171	rs1727149	95537828	rs586498	0.645078	rs7110805	T	C	0.0107455425711186
3	11	95497171	rs1727149	95538624	rs544119	0.645078	rs7110805	A	G	0.0107455425711186
3	11	95497171	rs1727149	95539591	rs573758	0.645078	rs7110805	T	G	0.0107455425711186
3	11	95497171	rs1727149	95539979	rs637038	0.645078	rs7110805	A	C	0.0142709867147363
3	11	95497171	rs1727149	95544391	rs1255223	0.645078	rs7110805	G	A	0.0107455425711186
3	11	95497171	rs1727149	95544681	rs3016209	0.645078	rs7110805	T	C	0.0107455425711186
3	11	95497171	rs1727149	95545170	rs543530	0.645078	rs7110805	G	A	0.0107455425711186
3	11	95497171	rs1727149	95545369	rs545342	0.645078	rs7110805	C	T	0.0107455425711186
3	11	95497171	rs1727149	95546341	rs499076	0.645078	rs7110805	G	A	0.0107455425711186
3	11	95497171	rs1727149	95547086	rs607039	0.645078	rs7110805	A	G	0.0107455425711186
3	11	95497171	rs1727149	95547567	rs3016210	0.645078	rs7110805	T	C	0.0107455425711186
3	11	95497171	rs1727149	95548359	rs623191	0.645078	rs7110805	G	A	0.0107455425711186
3	11	95497171	rs1727149	95549987	rs474896	0.645078	rs7110805	T	C	0.0107455425711186
3	11	95497171	rs1727149	95554311	rs3016295	0.645078	rs7110805	G	A	0.0106144483229231
3	11	95497171	rs1727149	95556696	rs514170	0.645078	rs7110805	T	C	0.01204047211769
3	11	95497171	rs1727149	95559517	rs680134	0.640446	rs7110805	C	T	0.0095339944257825
3	11	95497171	rs1727149	95560371	rs586238	0.645078	rs7110805	A	G	0.0109830532355507
3	11	95497171	rs1727149	95560473	rs488246	0.645078	rs7110805	C	T	0.0095339944257825
3	11	95497171	rs1727149	95560539	rs587123	0.645078	rs7110805	G	T	0.0095339944257825
3	11	95497171	rs1727149	95560853	rs598876	0.645078	rs7110805	G	A	0.0095339944257825
3	11	95497171	rs1727149	95561488	rs563653	0.645078	rs7110805	G	T	0.0095339944257825
3	11	95497171	rs1727149	95561682	rs602512	0.633486	rs7110805	A	G	0.0369263548000721
3	11	95497171	rs1727149	95561873	rs564675	0.645078	rs7110805	T	C	0.0095339944257825
3	11	95497171	rs1727149	95562327	rs534488	0.645078	rs7110805	A	G	0.0100169219140195
3	11	95497171	rs1727149	95562771	rs509720	0.645078	rs7110805	C	T	0.0095339944257825
3	11	95497171	rs1727149	95563228	rs505220	0.645078	rs7110805	G	T	0.0095339944257825
3	11	95497171	rs1727149	95563482	rs631099	0.645078	rs7110805	C	T	0.0095339944257825
3	11	95497171	rs1727149	95563775	rs632388	0.645078	rs7110805	G	A	0.0095339944257825
3	11	95497171	rs1727149	95564259	rs644799	0.645078	rs7110805	G	A	0.0095339944257825
3	11	95497171	rs1727149	95565789	rs7749	0.645078	rs7110805	A	G	0.0095339944257825
3	11	95497171	rs1727149	95566520	rs525404	0.640446	rs7110805	G	A	0.0106791303503107
3	11	95497171	rs1727149	95566886	rs596277	0.645078	rs7110805	A	G	0.0106537039152138
3	11	95497171	rs1727149	95567035	rs496305	0.645078	rs7110805	T	C	0.0102098490019303
3	11	95497171	rs1727149	95567905	rs611020	0.639138	rs7110805	T	C	0.0120362972477445
3	11	95497171	rs1727149	95569253	rs627568	0.640446	rs7110805	C	A	0.0121028686846231
3	11	95497171	rs1727149	95571750	rs494829	0.645078	rs7110805	A	C	0.0165683992684537
3	11	95497171	rs1727149	95574302	rs593665	0.645078	rs7110805	G	A	0.0165628423643248
3	11	95497171	rs1727149	95577929	rs580255	0.645078	rs7110805	C	T	0.0187858542771102
3	11	95497171	rs1727149	95579938	rs546809	0.640446	rs7110805	G	A	0.0163501737478389
3	11	95497171	rs1727149	95580926	rs566204	0.637942	rs7110805	A	G	0.0134652401992345
3	11	95497171	rs1727149	95583995	rs474442	0.639138	rs7110805	G	A	0.0093176388928391
3	11	95497171	rs1727149	95584558	rs612596	0.647731	rs7110805	A	G	0.0120026779232612
3	11	95497171	rs1727149	95584589	rs509617	0.639138	rs7110805	A	G	0.0093176388928391
3	11	95497171	rs1727149	95584905	rs560854	0.639138	rs7110805	A	G	0.0093176388928391
3	11	95497171	rs1727149	95588102	rs487609	0.636743	rs7110805	G	T	0.0121904491713383
3	11	95497171	rs1727149	95588626	rs516551	0.641391	rs7110805	T	C	0.0109726833025895
3	11	95497171	rs1727149	95589629	rs693597	0.641391	rs7110805	C	T	0.0121197573921481
3	11	95497171	rs1727149	95589935	rs617999	0.641391	rs7110805	C	T	0.0121197573921481
3	11	95497171	rs1727149	95593806	rs500054	0.642688	rs7110805	A	G	0.0123903623991038
3	11	95497171	rs1727149	95594301	rs1271744	0.624649	rs7110805	A	G	0.0350118525099658
3	11	95497171	rs1727149	95596873	rs473155	0.60699	rs7110805	T	C	0.0058807405242696
3	11	95497171	rs1727149	95617788	rs549695	0.610924	rs7110805	C	T	0.0071670108928341
3	11	95497171	rs1727149	95621926	rs693364	0.613995	rs7110805	G	A	0.0072431407647629
3	11	95497171	rs1727149	95624669	rs2508289	0.615396	rs7110805	G	A	0.0074907031418715
3	11	95497171	rs1727149	95628606	rs473148	0.615396	rs7110805	G	A	0.007487250279419
3	11	95497171	rs1727149	95653494	rs11021347	0.684988	rs7110805	C	T	0.0314391645518995
3	11	95656362	rs10765775	95492878	rs12146644	0.880527	rs7110805	G	A	0.0164836474423711
3	11	95656362	rs10765775	95498269	rs11021305	0.891478	rs7110805	C	T	0.0117661536904245
3	11	95656362	rs10765775	95500628	rs10831425	0.891478	rs7110805	C	T	0.0093955133261874
3	11	95656362	rs10765775	95502106	rs11021310	0.894953	rs7110805	C	A	0.0103465079666034
3	11	95656362	rs10765775	95503636	rs1944080	0.891478	rs7110805	C	T	0.0092575585464978
3	11	95656362	rs10765775	95505888	rs10831426	0.891478	rs7110805	A	G	0.0100515953971869
3	11	95656362	rs10765775	95509638	rs10831430	0.891478	rs7110805	C	T	0.0093781598916769
3	11	95656362	rs10765775	95510089	rs10831431	0.894953	rs7110805	T	C	0.0182509698098663
3	11	95656362	rs10765775	95511445	rs1944074	0.894953	rs7110805	A	C	0.0087149794347148
3	11	95656362	rs10765775	95517576	rs11021317	0.894953	rs7110805	T	C	0.0087149794347148
3	11	95656362	rs10765775	95521953	rs3748256	0.894953	rs7110805	G	A	0.0087149794347148
3	11	95656362	rs10765775	95523030	rs12291986	0.894953	rs7110805	G	T	0.0099580162978133
3	11	95656362	rs10765775	95524067	rs12272061	0.758703	rs7110805	T	G	0.0980077298397928
3	11	95656362	rs10765775	95524421	rs12273579	0.758703	rs7110805	A	G	0.0914469425287742
3	11	95656362	rs10765775	95524719	rs2950522	0.898847	rs7110805	T	C	0.0094070516742332
3	11	95656362	rs10765775	95528045	rs566877	0.898847	rs7110805	A	G	0.0117253363549196
3	11	95656362	rs10765775	95528209	rs568668	0.898847	rs7110805	A	G	0.0108728819970898
3	11	95656362	rs10765775	95528714	rs522536	0.761787	rs7110805	T	C	0.0981178419759176
3	11	95656362	rs10765775	95529242	rs527899	0.898847	rs7110805	G	T	0.0107455425711186
3	11	95656362	rs10765775	95531748	rs1784135	0.898847	rs7110805	A	G	0.0107455425711186
3	11	95656362	rs10765775	95532166	rs472231	0.898847	rs7110805	G	A	0.0107455425711186
3	11	95656362	rs10765775	95536870	rs2950521	0.898847	rs7110805	A	G	0.0107455425711186
3	11	95656362	rs10765775	95537358	rs3017756	0.761787	rs7110805	A	G	0.0988387721851823
3	11	95656362	rs10765775	95537828	rs586498	0.898847	rs7110805	T	C	0.0107455425711186
3	11	95656362	rs10765775	95538624	rs544119	0.898847	rs7110805	A	G	0.0107455425711186
3	11	95656362	rs10765775	95539591	rs573758	0.898847	rs7110805	T	G	0.0107455425711186
3	11	95656362	rs10765775	95539979	rs637038	0.898847	rs7110805	A	C	0.0142709867147363
3	11	95656362	rs10765775	95544391	rs1255223	0.898847	rs7110805	G	A	0.0107455425711186
3	11	95656362	rs10765775	95544681	rs3016209	0.898847	rs7110805	T	C	0.0107455425711186
3	11	95656362	rs10765775	95545170	rs543530	0.898847	rs7110805	G	A	0.0107455425711186
3	11	95656362	rs10765775	95545369	rs545342	0.898847	rs7110805	C	T	0.0107455425711186
3	11	95656362	rs10765775	95546341	rs499076	0.898847	rs7110805	G	A	0.0107455425711186
3	11	95656362	rs10765775	95547086	rs607039	0.898847	rs7110805	A	G	0.0107455425711186
3	11	95656362	rs10765775	95547567	rs3016210	0.898847	rs7110805	T	C	0.0107455425711186
3	11	95656362	rs10765775	95548359	rs623191	0.898847	rs7110805	G	A	0.0107455425711186
3	11	95656362	rs10765775	95549987	rs474896	0.898847	rs7110805	T	C	0.0107455425711186
3	11	95656362	rs10765775	95554311	rs3016295	0.898847	rs7110805	G	A	0.0106144483229231
3	11	95656362	rs10765775	95556696	rs514170	0.898847	rs7110805	T	C	0.01204047211769
3	11	95656362	rs10765775	95559517	rs680134	0.894953	rs7110805	C	T	0.0095339944257825
3	11	95656362	rs10765775	95560371	rs586238	0.898847	rs7110805	A	G	0.0109830532355507
3	11	95656362	rs10765775	95560473	rs488246	0.898847	rs7110805	C	T	0.0095339944257825
3	11	95656362	rs10765775	95560539	rs587123	0.898847	rs7110805	G	T	0.0095339944257825
3	11	95656362	rs10765775	95560853	rs598876	0.898847	rs7110805	G	A	0.0095339944257825
3	11	95656362	rs10765775	95561488	rs563653	0.898847	rs7110805	G	T	0.0095339944257825
3	11	95656362	rs10765775	95561682	rs602512	0.895158	rs7110805	A	G	0.0369263548000721
3	11	95656362	rs10765775	95561873	rs564675	0.898847	rs7110805	T	C	0.0095339944257825
3	11	95656362	rs10765775	95562327	rs534488	0.898847	rs7110805	A	G	0.0100169219140195
3	11	95656362	rs10765775	95562771	rs509720	0.898847	rs7110805	C	T	0.0095339944257825
3	11	95656362	rs10765775	95563228	rs505220	0.898847	rs7110805	G	T	0.0095339944257825
3	11	95656362	rs10765775	95563482	rs631099	0.898847	rs7110805	C	T	0.0095339944257825
3	11	95656362	rs10765775	95563775	rs632388	0.898847	rs7110805	G	A	0.0095339944257825
3	11	95656362	rs10765775	95564259	rs644799	0.898847	rs7110805	G	A	0.0095339944257825
3	11	95656362	rs10765775	95565789	rs7749	0.898847	rs7110805	A	G	0.0095339944257825
3	11	95656362	rs10765775	95566520	rs525404	0.894953	rs7110805	G	A	0.0106791303503107
3	11	95656362	rs10765775	95566886	rs596277	0.898847	rs7110805	A	G	0.0106537039152138
3	11	95656362	rs10765775	95567035	rs496305	0.898847	rs7110805	T	C	0.0102098490019303
3	11	95656362	rs10765775	95567905	rs611020	0.898847	rs7110805	T	C	0.0120362972477445
3	11	95656362	rs10765775	95569253	rs627568	0.894953	rs7110805	C	A	0.0121028686846231
3	11	95656362	rs10765775	95571750	rs494829	0.898847	rs7110805	A	C	0.0165683992684537
3	11	95656362	rs10765775	95574302	rs593665	0.898847	rs7110805	G	A	0.0165628423643248
3	11	95656362	rs10765775	95577929	rs580255	0.898847	rs7110805	C	T	0.0187858542771102
3	11	95656362	rs10765775	95579938	rs546809	0.894953	rs7110805	G	A	0.0163501737478389
3	11	95656362	rs10765775	95580926	rs566204	0.888001	rs7110805	A	G	0.0134652401992345
3	11	95656362	rs10765775	95583995	rs474442	0.891699	rs7110805	G	A	0.0093176388928391
3	11	95656362	rs10765775	95584558	rs612596	0.883943	rs7110805	A	G	0.0120026779232612
3	11	95656362	rs10765775	95584589	rs509617	0.891699	rs7110805	A	G	0.0093176388928391
3	11	95656362	rs10765775	95584905	rs560854	0.891699	rs7110805	A	G	0.0093176388928391
3	11	95656362	rs10765775	95588102	rs487609	0.895217	rs7110805	G	T	0.0121904491713383
3	11	95656362	rs10765775	95588626	rs516551	0.899143	rs7110805	T	C	0.0109726833025895
3	11	95656362	rs10765775	95589629	rs693597	0.899143	rs7110805	C	T	0.0121197573921481
3	11	95656362	rs10765775	95589935	rs617999	0.899143	rs7110805	C	T	0.0121197573921481
3	11	95656362	rs10765775	95593806	rs500054	0.9024	rs7110805	A	G	0.0123903623991038
3	11	95656362	rs10765775	95594301	rs1271744	0.886014	rs7110805	A	G	0.0350118525099658
3	11	95656362	rs10765775	95596873	rs473155	0.969875	rs7110805	T	C	0.0058807405242696
3	11	95656362	rs10765775	95607746	rs1254755	0.940656	rs7110805	C	T	0.0162452143402068
3	11	95656362	rs10765775	95608588	rs537994	0.944281	rs7110805	A	C	0.0165539471849254
3	11	95656362	rs10765775	95616201	rs475375	0.879524	rs7110805	T	C	0.0167223721019734
3	11	95656362	rs10765775	95617788	rs549695	0.977349	rs7110805	C	T	0.0071670108928341
3	11	95656362	rs10765775	95621926	rs693364	0.969892	rs7110805	G	A	0.0072431407647629
3	11	95656362	rs10765775	95624669	rs2508289	0.973605	rs7110805	G	A	0.0074907031418715
3	11	95656362	rs10765775	95628606	rs473148	0.973605	rs7110805	G	A	0.007487250279419
3	11	95656362	rs10765775	95641775	rs523934	0.959205	rs7110805	A	G	0.005305384065343
3	11	95656362	rs10765775	95646774	rs4430471	0.94131	rs7110805	A	G	0.002876179210819
3	11	95656362	rs10765775	95649543	rs2186782	0.94131	rs7110805	A	G	0.0030459668249416
3	11	95656362	rs10765775	95653494	rs11021347	0.791314	rs7110805	C	T	0.0314391645518995
3	11	95656362	rs10765775	95655481	rs11021348	0.945223	rs7110805	A	G	0.0031733463511888
3	11	95656362	rs10765775	95656362	rs10765775	1.0	rs7110805	A	G	0.0024111448530478
3	11	95656362	rs10765775	95656364	rs10765776	1.0	rs7110805	A	C	0.00249920651224
3	11	95656362	rs10765775	95656385	rs10765777	1.0	rs7110805	C	A	0.0043108474217176
3	11	95656362	rs10765775	95656648	rs7110786	0.899758	rs7110805	T	C	0.0246495245810198
3	11	95656362	rs10765775	95657111	rs3824874	0.984998	rs7110805	G	T	0.0028768886589057
3	11	95656362	rs10765775	95657761	rs3808977	0.992453	rs7110805	G	A	0.0095829161778141
3	11	95656362	rs10765775	95659013	rs35238211	0.988687	rs7110805	G	T	0.0088220424523278
3	11	95656362	rs10765775	95659474	rs11021349	0.937871	rs7110805	T	C	0.0071589136818338
3	11	95656362	rs10765775	95660386	rs10831445	0.937871	rs7110805	T	C	0.0075733977585525
3	11	95656362	rs10765775	95663017	rs10831447	0.988687	rs7110805	C	T	0.0082852653643751
3	11	95656362	rs10765775	95667038	rs11021351	0.930838	rs7110805	A	G	0.0056236287484615
3	11	95656362	rs10765775	95669439	rs68129858	0.930838	rs7110805	T	C	0.003971217730114
3	11	95656362	rs10765775	95669555	rs60685829	0.930838	rs7110805	A	G	0.0034325170663793
3	11	95656362	rs10765775	95671154	rs11021352	0.930838	rs7110805	A	G	0.0045589142498751
3	11	95656362	rs10765775	95671915	rs12271366	0.934238	rs7110805	C	T	0.0055549277651961
3	11	95656362	rs10765775	95672429	rs7926195	0.934238	rs7110805	T	C	0.0031489677579086
3	11	95656362	rs10765775	95672960	rs11021354	0.98115	rs7110805	G	A	0.0065705630784345
3	11	95686786	rs7110805	95683320	rs7109980	0.818219	rs7110805	G	A	0.0009435263349072
3	11	95686786	rs7110805	95685739	rs11021357	0.62685	rs7110805	C	T	0.0284383984261038
3	11	95686786	rs7110805	95686786	rs7110805	1.0	rs7110805	T	C	5.075708911842755e-05
3	11	95686786	rs7110805	95689963	rs728333	0.818219	rs7110805	G	T	0.0009634610240036
3	11	95686786	rs7110805	95692091	rs7125655	0.617705	rs7110805	G	A	0.0574260635527402
3	11	95686786	rs7110805	95697220	rs7938725	0.991074	rs7110805	G	A	0.0001233178157923
3	11	95686786	rs7110805	95698414	rs12291827	0.678778	rs7110805	G	T	0.002785760071364
3	11	95686786	rs7110805	95704624	rs6483467	0.745872	rs7110805	C	T	0.0002298675434109
3	11	95686786	rs7110805	95706135	rs7925220	0.682167	rs7110805	G	A	0.0063627621649805
3	11	95686786	rs7110805	95707042	rs1940163	0.690063	rs7110805	A	C	0.0002711696266888
3	11	95686786	rs7110805	95707854	rs6483469	0.654254	rs7110805	C	T	0.0024762218541484
3	11	95686786	rs7110805	95707912	rs10831457	0.642306	rs7110805	A	G	0.0012358408987026
3	11	95686786	rs7110805	95711914	rs7104987	0.650168	rs7110805	G	A	0.046781074523293
3	11	95686786	rs7110805	95713315	rs685252	0.653366	rs7110805	C	T	0.0233255187733449
3	11	95701595	rs1893057	95683320	rs7109980	0.738202	rs7110805	G	A	0.0009435263349072
3	11	95701595	rs1893057	95689963	rs728333	0.738202	rs7110805	G	T	0.0009634610240036
3	11	95701595	rs1893057	95694713	rs1940208	0.619843	rs7110805	G	A	0.0990433242350551
3	11	95701595	rs1893057	95698325	rs12278598	0.745458	rs7110805	T	G	0.0244165990179398
3	11	95701595	rs1893057	95698414	rs12291827	0.910858	rs7110805	G	T	0.002785760071364
3	11	95701595	rs1893057	95700942	rs7936190	0.906675	rs7110805	C	T	0.0167583255088558
3	11	95701595	rs1893057	95701595	rs1893057	1.0	rs7110805	G	T	0.0024621797321452
3	11	95701595	rs1893057	95702726	rs1940164	0.906675	rs7110805	A	C	0.016789683815113
3	11	95701595	rs1893057	95704624	rs6483467	0.809527	rs7110805	C	T	0.0002298675434109
3	11	95701595	rs1893057	95706254	rs7938152	0.80268	rs7110805	A	G	0.0201412856596343
3	11	95701595	rs1893057	95706507	rs12221835	0.80268	rs7110805	T	C	0.0204618698224523
3	11	95701595	rs1893057	95706538	rs12221838	0.80268	rs7110805	A	C	0.0207910833136326
3	11	95701595	rs1893057	95706680	rs61904575	0.80268	rs7110805	A	G	0.021915217034925
3	11	95701595	rs1893057	95706776	rs4542372	0.693402	rs7110805	G	A	0.0211710926585168
3	11	95701595	rs1893057	95707042	rs1940163	0.726258	rs7110805	A	C	0.0002711696266888
3	11	95701595	rs1893057	95707290	rs1940162	0.80268	rs7110805	C	T	0.0229217666592913
3	11	95701595	rs1893057	95707854	rs6483469	0.703282	rs7110805	C	T	0.0024762218541484
3	11	95701595	rs1893057	95707912	rs10831457	0.69335	rs7110805	A	G	0.0012358408987026

## Sheet: S9
Supplementary Table 9. Genetic correlation estimates between screen-based behaviours and six major psychiatric disorders and educational attainment, main study sample (n = 17,495)
Phenotype 1	Phenotype 2	rg	SE	p	FDR
TV	SCZ	-0.1902	0.1078	0.0776	0.1164
TV	BP	-0.0645	0.0977	0.509	0.5938
TV	MDD	0.177	0.0878	0.0437	0.0706
TV	ADHD	0.3318	0.1208	0.006	0.0115	*
TV	ASD	-0.0394	0.1261	0.7545	0.7922
TV	AUD	0.0755	0.1306	0.5632	0.6225
TV	EA	-0.5063	0.1312	0.0001	0.0007	*
TV	AN	-0.175	0.1247	0.1603	0.2061
TV	CUD	0.2999	0.1276	0.0188	0.0334	*
GAMES	SCZ	-0.3234	0.0916	0.0004	0.0021	*
GAMES	BP	-0.1219	0.0782	0.1189	0.1665
GAMES	MDD	0.1071	0.0732	0.1434	0.1882
GAMES	ADHD	0.3892	0.1339	0.0036	0.00945	*
GAMES	ASD	0.417	0.1497	0.0053	0.0105	*
GAMES	AUD	-0.1755	0.1435	0.2212	0.2732
GAMES	EA	-0.3397	0.115	0.0031	0.00945	*
GAMES	AN	-0.4794	0.1415	0.0007	0.0027	*
GAMES	CUD	0.0178	0.1046	0.8651	0.8984
SoMe	SCZ	-0.1840	0.0648	0.0045	0.0105	*
SoMe	BP	-0.0033	0.0666	0.9605	0.9605
SoMe	MDD	0.2089	0.0645	0.0012	0.00504	*
SoMe	ADHD	0.4149	0.0896	3.6691e-06	3.6691e-05	*
SoMe	ASD	-0.3166	0.1074	0.0032	0.00945	*
SoMe	AUD	0.2875	0.1234	0.0198	0.0347	*
SoMe	EA	-0.6917	0.0969	9.3777e-13	1.9693e-11	*
SoMe	AN	-0.4561	0.0993	4.409e-06	3.9681e-05	*
SoMe	CUD	0.3761	0.0853	1.0321e-05	6.9667e-05	*
FDR: p-values adjusted using the Benjamini-Hochberg procedure
Asterisks indicate significant estimates at FDR < 0.05 (Benjamini-Hochberg procedure)
SCZ, schizophrenia; BP, bipolar disorder; MDD, major depressive disorder; ASD, autism spectrum disorder; ADHD, attention‑deficit hyperactivity disorder; AUD, alcohol use disorder; EA, educational attainment; AN: anorexia nervosa; CUD: cannabis use disorder
TV: watching movies/series/TV; GAMES: playing games on PC, TV, tablet, mobile, etc.; SoMe: communicating with friends on social media

[truncated: 6 more sheets: S10, S11, S12, S13, S14, S15]
